# Supplementary material for: The Transmission Patterns of the Endosymbiont Wolbachia within the Hawaiian Drosophilidae Adaptive Radiation
Source: Genes (Basel). 2023 Jul 27;14(8):1545. doi: 10.3390/genes14081545 (PMC10454618; doi:10.3390/genes14081545)
Supplement: Supplementary file 1 [file genes-14-01545-s001.zip]

Archive with 14 entries (14 files):
- Figure S1.png
- Figure S2.png
- Figure S3.png
- Figure S4.png
- Figure S5.png
- Figure S6.png
- Figure S7.png
- Supplemental_datafile_S1_06152023.txt
- Supplementary Information - Extended Methods.pdf
- Supplementary_S1_Drosophila_collection_CLEAN_06152023_KM.xlsx
- Supplementary_S2_Woblachia_NCBI_Accessions_06152023_07262023.pdf
- Table_S1_host_accessions.pdf
- Table_S2_clean_Rev07132023.xlsx
- Table_S3_Stochastic_character_trait_mapping_model_fitting.pdf
