# Supplementary material for: The Transmission Patterns of the Endosymbiont Wolbachia within the Hawaiian Drosophilidae Adaptive Radiation
Source: Genes (Basel). 2023 Jul 27;14(8):1545. doi: 10.3390/genes14081545 (PMC10454618; doi:10.3390/genes14081545)
Supplement: Supplementary file 1 [file genes-14-01545-s001.zip › Supplemental_datafile_S1_06152023.txt]

>16_1w_Drosophila_largespots [organism=Wolbachia endosymbiont of Drosophila largespots] CoxA (coxA) gene, partial cds
ATGCGTGCGAAAGGCATGTCGTTGACTAAGATGCCACTATTTGTTTGGTCTGTCTTGCTAACAGCATTTATGTTGATTGTTGCCTTACCGGTGCTTGCCGGTGCTATAACTATGCTTCTTACTGATCGCAATATTGGTACTTCCTTTTTTGATCCTGCAGGTGGTGGTGACCCTGTGTTATTTCAACATTTATTTTGGTTTTTTGGTCATCCAGAAGTTTACGTAATTATTTTTCCTGCATTTGGCATCATAAGTCAGGTTGTATCAACTTTTTCTCACAGACCTGTATTTGGTTACATAGGGATGGTTTATGCAATGATAGGTATAGCAGTATTTGGCTTTATGGTTTGGGCTCATCATATGTTCACTGTTGGGCTT
>152w_Scaptomyza_cyrtandrae [organism=Wolbachia endosymbiont of Scaptomyza cyrtandrae] CoxA (coxA) gene, partial cds
ATGCGTGCGAAAGGCATGTCGTTGACTAAGATGCCACTATTTGTTTGGTCTGTCTTGCTAACAGCATTTATGTTGATTGTTGCCTTACCGGTGCTTGCCGGTGCTATAACTATGCTTCTTACTGATCGCAATATTGGTACTTCCTTTTTTGATCCTGCAGGTGGTGGTGACCCTGTGTTATTTCAACATTTATTTTGGTTTTTTGGTCATCCAGAAGTTTACGTAATTATTTTTCCTGCATTTGGCATCATAAGTCAGGTTGTATCAACTTTTTCTCACAGACCTGTATTTGGTTACATAGGGATGGTTTATGCAATGATAGGTATAGCAGTATTTGGCTTTATGGTTTGGGCTCATCATATGTTCACTGTTGGGCTT
>250_1w_Drosophila_ochracea [organism=Wolbachia endosymbiont of Drosophila ochracea] CoxA (coxA) gene, partial cds
ATGCGTGCGAAAGGCATGTCGTTGACTAAGATGCCACTATTTGTTTGGTCTGTCTTGCTAACAGCATTTATGTTGATTGTTGCCTTACCGGTGCTTGCCGGTGCTATAACTATGCTTCTTACTGATCGCAATATTGGTACTTCCTTTTTTGATCCTGCAGGTGGTGGTGACCCTGTGTTATTTCAACATTTATTTTGGTTTTTTGGTCATCCAGAAGTTTACGTAATTATTTTTCCTGCATTTGGCATCATAAGTCAGGTTGTATCAACTTTTTCTCACAGACCTGTATTTGGTTACATAGGGATGGTTTATGCAATGATAGGTATAGCAGTATTTGGCTTTATGGTTTGGGCTCATCATATGTTCACTGTTGGGCTT
>244w_Drosophila_nigrocirrus [organism=Wolbachia endosymbiont of Drosophila nigrocirrus] CoxA (coxA) gene, partial cds
ATGCGTGCGAAAGGCATGTCGTTGACTAAGATGCCACTATTTGTTTGGTCTGTCTTGCTAACAGCATTTATGTTGATTGTTGCCTTACCGGTGCTTGCCGGTGCTATAACTATGCTTCTTACTGATCGCAATATTGGTACTTCCTTTTTTGATCCTGCAGGTGGTGGTGACCCTGTGTTATTTCAACATTTATTTTGGTTTTTTGGTCATCCAGAAGTTTACGTAATTATTTTTCCTGCATTTGGCATCATAAGTCAGGTTGTATCAACTTTTTCTCACAGACCTGTATTTGGTTACATAGGGATGGTTTATGCAATGATAGGTATAGCAGTATTTGGCTTTATGGTTTGGGCTCATCATATGTTCACTGTTGGGCTT
>247w_Drosophila_engyochracea [organism=Wolbachia endosymbiont of Drosophila engyochracea] CoxA (coxA) gene, partial cds
ATGCGTGCGAAAGGCATGTCGTTGACTAAGATGCCACTATTTGTTTGGTCTGTCTTGCTAACAGCATTTATGTTGATTGTTGCCTTACCGGTGCTTGCCGGTGCTATAACTATGCTTCTTACTGATCGCAATATTGGTACTTCCTTTTTTGATCCTGCAGGTGGTGGTGACCCTGTGTTATTTCAACATTTATTTTGGTTTTTTGGTCATCCAGAAGTTTACGTAATTATTTTTCCTGCATTTGGCATCATAAGTCAGGTTGTATCAACTTTTTCTCACAGACCTGTATTTGGTTACATAGGGATGGTTTATGCAATGATAGGTATAGCAGTATTTGGCTTTATGGTTTGGGCTCATCATATGTTCACTGTTGGGCTT
>252w_Drosophila_heteroneura [organism=Wolbachia endosymbiont of Drosophila heteroneura] CoxA (coxA) gene, partial cds
ATGCGTGCGAAAGGCATGTCGTTGACTAAGATGCCACTATTTGTTTGGTCTGTCTTGCTAACAGCATTTATGTTGATTGTTGCCTTACCGGTGCTTGCCGGTGCTATAACTATGCTTCTTACTGATCGCAATATTGGTACTTCCTTTTTTGATCCTGCAGGTGGTGGTGACCCTGTGTTATTTCAACATTTATTTTGGTTTTTTGGTCATCCAGAAGTTTACGTAATTATTTTTCCTGCATTTGGCATCATAAGTCAGGTTGTATCAACTTTTTCTCACAGACCTGTATTTGGTTACATAGGGATGGTTTATGCAATGATAGGTATAGCAGTATTTGGCTTTATGGTTTGGGCTCATCATATGTTCACTGTTGGGCTT
>266w_Drosophila_hawaiiensis [organism=Wolbachia endosymbiont of Drosophila hawaiiensis] CoxA (coxA) gene, partial cds
ATGCGTGCGAAAGGCATGTCGTTGACTAAGATGCCACTATTTGTTTGGTCTGTCTTGCTAACAGCATTTATGTTGATTGTTGCCTTACCGGTGCTTGCCGGTGCTATAACTATGCTTCTTACTGATCGCAATATTGGTACTTCCTTTTTTGATCCTGCAGGTGGTGGTGACCCTGTGTTATTTCAACATTTATTTTGGTTTTTTGGTCATCCAGAAGTTTACGTAATTATTTTTCCTGCATTTGGCATCATAAGTCAGGTTGTATCAACTTTTTCTCACAGACCTGTATTTGGTTACATAGGGATGGTTTATGCAATGATAGGTATAGCAGTATTTGGCTTTATGGTTTGGGCTCATCATATGTTCACTGTTGGGCTT
>256w_Drosophila_ochracea [organism=Wolbachia endosymbiont of Drosophila ochracea] CoxA (coxA) gene, partial cds
ATGCGTGCGAAAGGCATGTCGTTGACTAAGATGCCACTATTTGTTTGGTCTGTCTTGCTAACAGCATTTATGTTGATTGTTGCCTTACCGGTGCTTGCCGGTGCTATAACTATGCTTCTTACTGATCGCAATATTGGTACTTCCTTTTTTGATCCTGCAGGTGGTGGTGACCCTGTGTTATTTCAACATTTATTTTGGTTTTTTGGTCATCCAGAAGTTTACGTAATTATTTTTCCTGCATTTGGCATCATAAGTCAGGTTGTATCAACTTTTTCTCACAGACCTGTATTTGGTTACATAGGGATGGTTTATGCAATGATAGGTATAGCAGTATTTGGCTTTATGGTTTGGGCTCATCATATGTTCACTGTTGGGCTT
>253wDrosophila_heteroneura [organism=Wolbachia endosymbiont of Drosophila heteroneura] CoxA (coxA) gene, partial cds
ATGCGTGCGAAAGGCATGTCGTTGACTAAGATGCCACTATTTGTTTGGTCTGTCTTGCTAACAGCATTTATGTTGATTGTTGCCTTACCGGTGCTTGCCGGTGCTATAACTATGCTTCTTACTGATCGCAATATTGGTACTTCCTTTTTTGATCCTGCAGGTGGTGGTGACCCTGTGTTATTTCAACATTTATTTTGGTTTTTTGGTCATCCAGAAGTTTACGTAATTATTTTTCCTGCATTTGGCATCCTAAGTCAGGTTGTATCAACTTTTTCTCACAGACCTGTATTTGGTTACATAGGGATGGTTTATGCAATGATAGGTATAGCAGTATTTGGCTTTATGGTTTGGGCTCATCATATGTTCACTGTTGGGCTT
>208_1wDrosophila_apodasta [organism=Wolbachia endosymbiont of Drosophila apodasta] CoxA (coxA) gene, partial cds
ATGCGTGCGAAAGGCATGTCGTTGACTAAGATGCCACTATTTGTTTGGTCTGTCTTGCTAACAGCATTTATGTTGATTGTTGCCTTGCCGGTGCTTGCCGGTGCTATAACTATGCTTCTTACTGATCGCAATATTGGTACTTCCTTTTTTGATCCTGCAGGTGGTGGTGACCCTGTGTTATTTCAACATTTATTTTGGTTTTTTGGTCATCCAGAAGTTTACGTAATTATTTTTCCTGCATTTGGCATCATAAGTCAGGTTGTATCAACTTTTTCTCACAGACCTGTATTTGGTTACATAGGGATGGTTTATGCAATGGTAGGTATAGCAGTATTTGGCTTTATGGTTTGGGCTCATCATATGTTCACTGTTGGGCTT
>250_2wDrosophila_engyochracea [organism=Wolbachia endosymbiont of Drosophila engyochracea] CoxA (coxA) gene, partial cds
ATGCGTGCGAAAGGCATGTCGTTGACTAAGATGCCACTATTTGTTTGGTCTGTCTTGCTAACAGCATTTATATTGATTGTTGCCTTACCGGTGCTTGCCGGTGCTATAACTATGCTTCTTACTGATCGCAATATTGGTACTTCCTTTTTTGATCCTGCAGGTGGTGGTGACCCTGTGTTATTTCAACATTTATTTTGGTTTTTTGGTCATCCAGAAGTTTACGTAATTATTTTTCCTGCATTTGGCATCATAAGTCAGGTTGTATCAACTTTTTCTCACAGACCTGTATTTGGTTACATAGGGATGGTTTATGCAATGATAGGTATAGCAGTATTTGGCTTTATGGTTTGGGCTCATCATATGTTCACTGTTGGGCTT
>16_2wDrosophila_largespots [organism=Wolbachia endosymbiont of Drosophila largespots] CoxA (coxA) gene, partial cds
ATGCGTGCGAAAGGCATGTCGTTGACTAAGATGCCACTATTTGTTTGGTCTATTTTACTCACGTCATTTATGTTAATTGTTGCCTTACCGGTACTTGCTGGTGCTATAACTATGCTGCTCACTGATCGTAATATAGGTACCTCCTTTTTTGATCCTGCTGGTGGTGGTGATCCTGTGTTATTTCAACATCTGTTTTGGTTTTTTGGTCATCCAGAAGTTTACATAATTATTTTTCCTGCATTTGGTATCATCAGTCAGATTGTGTCAACTTTTTCTCATAGGCCAGTATTTGGTTATATGGGGATGGTTTATGTCATGATAGGGATAGCAACGTTTGGCTTCATGGTTTGGGCTCACCATATGTTTACTGTTGGGCTT
>205w_Scaptomyza_reducta [organism=Wolbachia endosymbiont of Scaptomyza reducta] CoxA (coxA) gene, partial cds
ATGCGTGCAAAGGGCATGTCACTAACTAAAATGCCACTATTTGTATGGTCCATTCTATTAACAGCATTTATGCTACTTATTGCTTTACCTGTATTGGCTGGTGCTATAACCATGCTGCTTACTGATCGCAATATCGGCACTTCATTTTTTGAGCCTGCAGGTGGTGGTGATCCAGTGTTATTTCAACATTTATTTTGGTTTTTTGGCCACCCAGAAGTGTACGTAGTTATTTTCCCTGCATTTGGTATTGTCAGCCAGGTTGTATCGACTTTTTCTCATAGACCAGTGTTTGGTTATATCGGAATGGTTTTTGCAATGATAGGAATAGCAGCATTTGGTTTTATGGTTTGGGCTCATCATATGTTTACTGTGGGTCTT
>208_2wDrosophila_apodasta [organism=Wolbachia endosymbiont of Drosophila apodasta] CoxA (coxA) gene, partial cds
ATGCGTGCAAAGGGCATGTCACTAACTAAAATGCCACTATTTGTATGGTCCATTCTATTAACAGCATTTATGCTACTTATTGCTTTACCTGTATTGGCTGGTGCTATAACCATGCTGCTTACTGATCGCAATATCGGCACTTCATTTTTTGAGCCTGCAGGTGGTGGTGATCCAGTGTTATTTCAACATTTATTTTGGTTTTTTGGCCACCCAGAAGTGTACGTAGTTATTTTCCCTGCATTTGGTATTGTCAGCCAGGTTGTATCGACTTTTTCTCATAGACCAGTGTTTGGTTATATCGGAATGGTTTTTGCAATGATAGGAATAGCAGCATTTGGTTTTATGGTTTGGGCTCATCATATGTTTACTGTGGGTCTT
>3_C3w_Drosophila_suzukii [organism=Wolbachia endosymbiont of Drosophila suzukii] CoxA (coxA) gene, partial cds
ATGCGCGCAAAAGGCATGTCATTAACTAAGATGCCACTGTTTGTTTGGTCTGTCTTGTTAACAGCATTTATGTTGATTGTTGCCTTACCAGTGCTTGCCGGTGCTATAACTATGCTTCTTACTGATCGCAATATTGGTACTTCCTTTTTTGATCCTGCCGGTGGCGGCGATCCTGTGTTATTTCAACATCTATTTTGGTTTTTTGGTCATCCAGAAGTTTACGTAATTATTTTTCCTGCATTTGGCATCATAAGTCAGGTTGTATCAACTTTTTCTCACAGACCTGTATTTGGTTACATAGGGATGGTTTATGCAATGATAGGTATAGCAGTATTTGGCTTTATGGTTTGGGCTCACCATATGTTCACTGTTGGGCTT
>w_Aedes_albopictus [organism=Wolbachia endosymbiont of Aedes albopictus] CoxA (coxA) gene, partial cds
ATGCGCGCAAAAGGAATGTCATTAACTAAGATGCCACTGTTTGTTTGGTCTGTCTTGATAACAGCATTTATGCTGATTGTTGCCTTACCAGTGCTTGCCGGTGCTATAACTATGCTTCTTACTGATCGCAATATTGGTACTTCCTTTTTTGATCCTGCTGGTGGTGGTGATCCTGTGTTATTTCAACATCTGTTTTGGTTTTTTGGTCATCCGGAGGTTTACGTAATTATTTTTCCTGCATTTGGCATCATAAGTCAGGTTGTATCAACTTTTTCTCACAGACCTGTATTTGGTTACATAGGAATGGTTTATGCAATGATAGGTATAGCAGTATTTGGCTTTATGGTTTGGGCTCACCATATGTTCACTGTTGGGCTT
>020w_Scaptomyza_caliginosa [organism=Wolbachia endosymbiont of Scaptomyza caliginosa CoxA (coxA) gene, partial cds
ATGCGTGCAAAAGGTATGTCACTAACTAAGATACCACTATTTGTTTGGTCTATTTTACTCACGTCATTTATGTTAATTGTTGCCTTACCGGTACTTGCTGGTGCTATAACTATGCTGCTCACTGATCGTAATATAGGTACCTCCTTTTTTGATCCTGCTGGTGGTGGTGATCCTGTGTTATTTCAACATCTGTTTTGGTTTTTTGGTCATCCAGAAGTTTACATAATTATTTTTCCTGCATTTGGTATCATCAGTCAGATTGTGTCAACTTTTTCTCATAGGCCAGTATTTGGTTATATGGGAATGGTTTATGTCATGATAGGAATAGCAACGTTTGGCTTCATGGTTTGGGCTCACCATATGTTTACTGTTGGGCTT
>123w_Drosophila_prolaticilia [organism=Wolbachia endosymbiont of Drosophila prolaticilia] CoxA (coxA) gene, partial cds
ATGCGTGCAAAAGGTATGTCACTAACTAAGATACCACTATTTGTTTGGTCTATTTTACTCACGTCATTTATGTTAATTGTTGCCTTACCGGTACTTGCTGGTGCTATAACTATGCTGCTCACTGATCGTAATATAGGTACCTCCTTTTTTGATCCTGCTGGTGGTGGTGATCCTGTGTTATTTCAACATCTGTTTTGGTTTTTTGGTCATCCAGAAGTTTACATAATTATTTTTCCTGCATTTGGTATCATCAGTCAGATTGTGTCAACTTTTTCTCATAGGCCAGTATTTGGTTATATGGGAATGGTTTATGTCATGATAGGAATAGCAACGTTTGGCTTCATGGTTTGGGCTCACCATATGTTTACTGTTGGGCTT
>145w_Drosophila_quasiexpansa [organism=Wolbachia endosymbiont of Drosophila quasiexpansa] CoxA (coxA) gene, partial cds
ATGCGTGCAAAAGGTATGTCACTAACTAAGATACCACTATTTGTTTGGTCTATTTTACTCACGTCATTTATGTTAATTGTTGCCTTACCGGTACTTGCTGGTGCTATAACTATGCTGCTCACTGATCGTAATATAGGTACCTCCTTTTTTGATCCTGCTGGTGGTGGTGATCCTGTGTTATTTCAACATCTGTTTTGGTTTTTTGGTCATCCAGAAGTTTACATAATTATTTTTCCTGCATTTGGTATCATCAGTCAGATTGTGTCAACTTTTTCTCATAGGCCAGTATTTGGTTATATGGGAATGGTTTATGTCATGATAGGAATAGCAACGTTTGGCTTCATGGTTTGGGCTCACCATATGTTTACTGTTGGGCTT
>175w_Drosophila_quasiexpansa [organism=Wolbachia endosymbiont of Drosophila quasiexpansa] CoxA (coxA) gene, partial cds
ATGCGTGCAAAAGGTATGTCACTAACTAAGATACCACTATTTGTTTGGTCTATTTTACTCACGTCATTTATGTTAATTGTTGCCTTACCGGTACTTGCTGGTGCTATAACTATGCTGCTCACTGATCGTAATATAGGTACCTCCTTTTTTGATCCTGCTGGTGGTGGTGATCCTGTGTTATTTCAACATCTGTTTTGGTTTTTTGGTCATCCAGAAGTTTACATAATTATTTTTCCTGCATTTGGTATCATCAGTCAGATTGTGTCAACTTTTTCTCATAGGCCAGTATTTGGTTATATGGGAATGGTTTATGTCATGATAGGAATAGCAACGTTTGGCTTCATGGTTTGGGCTCACCATATGTTTACTGTTGGGCTT
>200w_Scaptomyza_crassifemur [organism=Wolbachia endosymbiont of Scaptomyza crassifemur] CoxA (coxA) gene, partial cds
ATGCGTGCAAAAGGTATGTCACTAACTAAGATACCACTATTTGTTTGGTCTATTTTACTCACGTCATTTATGTTAATTGTTGCCTTACCGGTACTTGCTGGTGCTATAACTATGCTGCTCACTGATCGTAATATAGGTACCTCCTTTTTTGATCCTGCTGGTGGTGGTGATCCTGTGTTATTTCAACATCTGTTTTGGTTTTTTGGTCATCCAGAAGTTTACATAATTATTTTTCCTGCATTTGGTATCATCAGTCAGATTGTGTCAACTTTTTCTCATAGGCCAGTATTTGGTTATATGGGAATGGTTTATGTCATGATAGGAATAGCAACGTTTGGCTTCATGGTTTGGGCTCACCATATGTTTACTGTTGGGCTT
>206w_Scaptomyza_undulata [organism=Wolbachia endosymbiont of Scaptomyza undulata] CoxA (coxA) gene, partial cds
ATGCGTGCAAAAGGTATGTCACTAACTAAGATACCACTATTTGTTTGGTCTATTTTACTCACGTCATTTATGTTAATTGTTGCCTTACCGGTACTTGCTGGTGCTATAACTATGCTGCTCACTGATCGTAATATAGGTACCTCCTTTTTTGATCCTGCTGGTGGTGGTGATCCTGTGTTATTTCAACATCTGTTTTGGTTTTTTGGTCATCCAGAAGTTTACATAATTATTTTTCCTGCATTTGGTATCATCAGTCAGATTGTGTCAACTTTTTCTCATAGGCCAGTATTTGGTTATATGGGAATGGTTTATGTCATGATAGGAATAGCAACGTTTGGCTTCATGGTTTGGGCTCACCATATGTTTACTGTTGGGCTT
>216w_Drosophila_redunca [organism=Wolbachia endosymbiont of Drosophila redunca] CoxA (coxA) gene, partial cds
ATGCGTGCAAAAGGTATGTCACTAACTAAGATACCACTATTTGTTTGGTCTATTTTACTCACGTCATTTATGTTAATTGTTGCCTTACCGGTACTTGCTGGTGCTATAACTATGCTGCTCACTGATCGTAATATAGGTACCTCCTTTTTTGATCCTGCTGGTGGTGGTGATCCTGTGTTATTTCAACATCTGTTTTGGTTTTTTGGTCATCCAGAAGTTTACATAATTATTTTTCCTGCATTTGGTATCATCAGTCAGATTGTGTCAACTTTTTCTCATAGGCCAGTATTTGGTTATATGGGAATGGTTTATGTCATGATAGGAATAGCAACGTTTGGCTTCATGGTTTGGGCTCACCATATGTTTACTGTTGGGCTT
>209w_Drosophila_basimacula [organism=Wolbachia endosymbiont of Drosophila basimacula] CoxA (coxA) gene, partial cds
ATGCGTGCAAAAGGTATGTCACTAACTAAGATACCACTATTTGTTTGGTCTATTTTACTCACGTCATTTATGTTAATTGTTGCCTTACCGGTACTTGCTGGTGCTATAACTATGCTGCTCACTGATCGTAATATAGGTACCTCCTTTTTTGATCCTGCTGGTGGTGGTGATCCTGTGTTATTTCAACATCTGTTTTGGTTTTTTGGTCATCCAGAAGTTTACATAATTATTTTTCCTGCATTTGGTATCATCAGTCAGATTGTGTCAACTTTTTCTCATAGGCCAGTATTTGGTTATATGGGAATGGTTTATGTCATGATAGGAATAGCAACGTTTGGCTTCATGGTTTGGGCTCACCATATGTTTACTGTTGGGCTT
>221w_Drosophila_seclusa [organism=Wolbachia endosymbiont of Drosophila seclusa] CoxA (coxA) gene, partial cds
ATGCGTGCAAAAGGTATGTCACTAACTAAGATACCACTATTTGTTTGGTCTATTTTACTCACGTCATTTATGTTAATTGTTGCCTTACCGGTACTTGCTGGTGCTATAACTATGCTGCTCACTGATCGTAATATAGGTACCTCCTTTTTTGATCCTGCTGGTGGTGGTGATCCTGTGTTATTTCAACATCTGTTTTGGTTTTTTGGTCATCCAGAAGTTTACATAATTATTTTTCCTGCATTTGGTATCATCAGTCAGATTGTGTCAACTTTTTCTCATAGGCCAGTATTTGGTTATATGGGAATGGTTTATGTCATGATAGGAATAGCAACGTTTGGCTTCATGGTTTGGGCTCACCATATGTTTACTGTTGGGCTT
>215_1w_Drosophila_perissopoda [organism=Wolbachia endosymbiont of Drosophila perissopoda] CoxA (coxA) gene, partial cds
ATGCGTGCAAAAGGTATGTCACTAACTAAGATACCACTATTTGTTTGGTCTATTTTACTCACGTCATTTATGTTAATTGTTGCCTTACCGGTACTTGCTGGTGCTATAACTATGCTGCTCACTGATCGTAATATAGGTACCTCCTTTTTTGATCCTGCTGGTGGTGGTGATCCTGTGTTATTTCAACATCTGTTTTGGTTTTTTGGTCATCCAGAAGTTTACATAATTATTTTTCCTGCATTTGGTATCATCAGTCAGATTGTGTCAACTTTTTCTCATAGGCCAGTATTTGGTTATATGGGAATGGTTTATGTCATGATAGGAATAGCAACGTTTGGCTTCATGGTTTGGGCTCACCATATGTTTACTGTTGGGCTT
>203w_Scaptomyza_nasalis [organism=Wolbachia endosymbiont of Scaptomyza nasalis] CoxA (coxA) gene, partial cds
ATGCGTGCAAAAGGTATGTCACTAACTAAGATACCACTATTTGTTTGGTCTATTTTACTCACGTCATTTATGTTAATTGTTGCCTTACCGGTACTTGCTGGTGCTATAACTATGCTGCTCACTGATCGTAATATAGGTACCTCCTTTTTTGATCCTGCTGGTGGTGGTGATCCTGTGTTATTTCAACATCTGTTTTGGTTTTTTGGTCATCCAGAAGTTTACATAATTATTTTTCCTGCATTTGGTATCATCAGTCAGATTGTGTCAACTTTTTCTCATAGGCCAGTATTTGGTTATATGGGAATGGTTTATGTCATGATAGGAATAGCAACGTTTGGCTTCATGGTTTGGGCTCACCATATGTTTACTGTTGGGCTT
>041w_Drosophila_basimacula [organism=Wolbachia endosymbiont of Drosophila basimacula] CoxA (coxA) gene, partial cds
ATGCGTGCAAAAGGTATGTCACTAACTAAGATACCACTATTTGTTTGGTCTATTTTACTCACGTCATTTATGTTAATTGTTGCCTTACCGGTACTTGCTGGTGCTATAACTATGCTGCTCACTGATCGTAATATAGGTACCTCCTTTTTTGATCCTGCTGGTGGTGGTGATCCTGTGTTATTTCAACATCTGTTTTGGTTTTTTGGTCATCCAGAAGTTTACATAATTATTTTTCCTGCATTTGGTATCATCAGTCAGATTGTGTCAACTTTTTCTCATAGGCCAGTATTTGGTTATATGGGAATGGTTTATGCCATGATAGGAATAGCAACGTTTGGCTTCATGGTTTGGGCTCACCATATGTTTACTGTTGGGCTT
>185w_Drosophila_ancyla [organism=Wolbachia endosymbiont of Drosophila ancyla] CoxA (coxA) gene, partial cds
ATGCGTGCAAAAGGTATGTCACTAACTAAGATACCACTATTTGTTTGGTCTATTTTACTCACGTCATTTATGTTAATTGTTGCCTTACCGGTACTTGCTGGTGCTATAACTATGCTGCTCACTGATCGTAATATAGGTACCTCCTTTTTTGATCCTGCTGGTGGTGGTGATCCTGTGTTATTTCAACATCTGTTTTGGTTTTTTGGTCATCCAGAAGTTTACATAATTATTTTTCCTGCATTTGGTATCATCAGTCAGATTGTGTCAACTTTTTCTCATAGGCCAGTATTTGGTTATATGGGAATGGTTTATGCCATGATAGGAATAGCAACGTTTGGCTTCATGGTTTGGGCTCACCATATGTTTACTGTTGGGCTT
>005w_Drosophila_basimacula [organism=Wolbachia endosymbiont of Drosophila basimacula] CoxA (coxA) gene, partial cds
ATGCGTGCAAAAGGTATGTCACTAACTAAGATACCACTATTTGTTTGGTCTATTTTACTCACGTCATTTATGTTAATTGTTGCCTTACCGGTACTTGCTGGTGCTATAACTATGCTGCTCACTGATCGTAATATAGGTACCTCCTTTTTTGATCCTGCTGGTGGTGGTGATCCTGTGTTATTTCAACATCTGTTTTGGTTTTTTGGTCATCCAGAAGTTTACATAATTATTTTTCCTGCATTTGGTATCATCAGTCAGATTGTGTCAACTTTTTCTCATAGGCCAGTATTTGGTTATATGGGAATGGTTTATGCCATGATAGGAATAGCAACGTTTGGCTTCATGGTTTGGGCTCACCATATGTTTACTGTTGGGCTT
>187w_Drosophila_atroscutellata [organism=Wolbachia endosymbiont of Drosophila atroscutellata] CoxA (coxA) gene, partial cds
ATGCGTGCAAAAGGTATGTCACTAACTAAGATACCACTATTTGTTTGGTCTATTTTACTCACGTCATTTATGTTAATTGTTGCCTTACCGGTACTTGCTGGTGCTATAACTATGCTGCTCACTGATCGTAATATAGGTACCTCCTTTTTTGATCCTGCTGGTGGTGGTGATCCTGTGTTATTTCAACATCTGTTTTGGTTTTTTGGTCATCCAGAAGTTTACATAATTATTTTTCCTGCATTTGGTATCATCAGTCAGATTGTGTCAACTTTTTCTCATAGGCCAGTATTTGGTTATATGGGAATGGTTTATGCCATGATAGGAATAGCAACGTTTGGCTTCATGGTTTGGGCTCACCATATGTTTACTGTTGGGCTT
>291w_Drosophila_yooni [organism=Wolbachia endosymbiont of Drosophila yooni] CoxA (coxA) gene, partial cds
ATGCGTGCAAAAGGTATGTCACTAACTAAGATACCACTATTTGTTTGGTCTATTTTACTCACGTCATTTATGTTAATTGTTGCCTTACCGGTACTTGCTGGTGCTATAACTATGCTGCTCACTGATCGTAATATAGGTACCTCCTTTTTTGATCCTGCTGGTGGTGGTGATCCTGTGTTATTTCAACATCTGTTTTGGTTTTTTGGTCATCCAGAAGTTTACATAATTATTTTTCCTGCATTTGGTATCATCAGTCAGATTGTGTCAACTTTTTCTCATAGGCCAGTATTTGGTTATATGGGAATGGTTTATGCCATGATAGGAATAGCAACGTTTGGCTTCATGGTTTGGGCTCACCATATGTTTACTGTTGGGCTT
>MLL6w_Drosophila_murphyi [organism=Wolbachia endosymbiont of Drosophila murphyi] CoxA (coxA) gene, partial cds
ATGCGTGCAAAAGGTATGTCACTAACTAAGATACCACTATTTGTTTGGTCTATTTTACTCACGTCATTTATGTTAATTGTTGCCTTACCGGTACTTGCTGGTGCTATAACTATGCTGCTCACTGATCGTAATATAGGTACCTCCTTTTTTGATCCTGCTGGTGGTGGTGATCCTGTGTTATTTCAACATCTGTTTTGGTTTTTTGGTCATCCAGAAGTTTACATAATTATTTTTCCTGCATTTGGTATCATCAGTCAGATTGTGTCAACTTTTTCTCATAGGCCAGTATTTGGTTATATGGGAATGGTTTATGCCATGATAGGAATAGCAACGTTTGGCTTCATGGTTTGGGCTCACCATATGTTTACTGTTGGGCTT
>215_2w_Drosophila_perissopoda [organism=Wolbachia endosymbiont of Drosophila perissopoda] CoxA (coxA) gene, partial cds
ATGCGTGCAAAAGGTATGTCACTAACTAAGATACCACTATTTGTTTGGTCTATTTTACTCACGTCATTTATGTTAATTGTTGCCTTACCGGTACTTGCTGGTGCTATAACTATGCTGCTCACTGATCGTAATATAGGTACCTCCTTTTTTGATCCTGCTGGTGGTGGTGATCCTGTGTTATTTCAACATCTGTTTTGGTTTTTTGGTCATCCAGAAGTTTACATAATTATTTTTCCTGCATTTGGTATCATCAGTCAGATTGTGTCAACTTTTTCTCATAGGCCAGTATTTGGTTATATGGGAATGGTTTATGCCATGATAGGAATAGCAACGTTTGGCTTCATGGTTTGGGCTCACCATATGTTTACTGTTGGGCTT
>6771w_Culex_quinquefasciatus [organism=Wolbachia endosymbiont of Culex quinquefasciatus] CoxA (coxA) gene, partial cds
ATGCGTGCAAAAGGTATGTCACTAACTAAGATACCACTATTTGTTTGGTCTATTTTACTCACGTCATTTATGTTAATTGTTGCCTTACCGGTACTTGCTGGTGCTATAACTATGCTGCTCACTGATCGTAATATAGGTACCTCCTTTTTTGATCCTGCTGGTGGTGGTGATCCTGTGTTATTTCAACATCTGTTTTGGTTTTTTGGTCATCCAGAAGTTTACATAATTATTTTTCCTGCATTTGGTATCATCAGTCAGATTGTGTCAACTTTTTCTCATAGGCCAGTATTTGGTTATATGGGAATGGTTTATGCCATGATAGGAATAGCAACGTTTGGCTTCATGGTTTGGGCTCACCATATGTTTACTGTTGGGCTT
>127w_Drosophila_kikiko [organism=Wolbachia endosymbiont of Drosophila kikiko] CoxA (coxA) gene, partial cds
ATGCGTGCAAAAGGTATGTCACTAACTAAGATACCACTATTTGTTTGGTCTATTTTACTCACGTCATTTATGTTAATTGTTGCCTTACCGGTACTTGCTGGTGCTATAACTATGCTGCTCACTGATCGTAATATAGGTACCTCCTTTTTTGATCCTGCTGGTGGTGGTGATCCTGTGTTATTTCAACATCTGTTTTGGTTTTTTGGTCATCCAGAAGTTTACATAATTATTTTTCCTGCATTTGGTATCATCAGTCAGATTGTGTCAACTTTTTCTCATAGGCCAGTATTTGGTTATATGGGAATGGTTTATGCCATGATAGGAATAGCAACGTTTGGCTTCATGGTCTGGGCTCACCATATGTTTACTGTTGGGCTT
>201w_Scaptomyza_crassifemur [organism=Wolbachia endosymbiont of Scaptomyza crassifemur] CoxA (coxA) gene, partial cds
ATGCGTGCAAAAGGCATGTCACTAACTAAGATACCACTATTTGTTTGGTCTATTTTACTCACGTCATTTATGTTAATTGTTGCCTTACCGGTACTTGCTGGTGCTATAACTATGCTGCTCACTGATCGTAATATAGGTACCTCCTTTTTTGATCCTGCTGGTGGTGGTGATCCTGTGTTATTTCAACATCTGTTTTGGTTTTTTGGTCATCCAGAAGTTTACATAATTATTTTTCCTGCATTTGGTATCATCAGTCAGATTGTGTCAACTTTTTCTCATAGGCCAGTATTTGGTTATATGGGAATGGTTTATGTCATGATAGGAATAGCAACGTTTGGCTTCATGGTTTGGGCTCACCATATGTTTACTGTTGGGCTT
>155w_Drosophila_micromyia [organism=Wolbachia endosymbiont of Drosophila micromyia] CoxA (coxA) gene, partial cds
ATGCGTGCAAAAGGCATGTCACTCACCAAAATGCCACTATTTGTTTGGTCTGTTTTACTAACGTCATTTATGTTAATTGTCGCTTTACCGGTACTGGCTGGTGCTATAACTATGCTGCTAACTGATCGCAATATTGGTACTTCCTTTTTTGATCCTGCTGGTGGCGGTGATCCTGTGTTATTTCAACATCTGTTTTGGTTTTTTGGTCATCCAGAAGTTTATATCATTATTTTTCCTGCATTTGGCATTATAAGCCAAGTCGAGTCAACTTTTTCCCATAGGCCAGTATTTGGATATAAGGGAATGGTTTATGCTATGATAGGTATAGCAGCATTTGGTTTTATGGTTTGGGCTCATCATATGTTTACTGTTGGGCTT
>3_C2w_Drosophila_suzukii [organism=Wolbachia endosymbiont of Drosophila suzukii] CoxA (coxA) gene, partial cds
ATGCGTGCAAAAGGCATGTCACTCACCAAAATGCCACTATTTGTTTGGTCTGTTTTACTAACGTCATTTATGTTAATTGTCGCTTTACCGGTACTGGCTGGTGCTATAACTATGCTGCTAACTGATCGCAATATTGGTACTTCCTTTTTTGATCCTGCTGGTGGCGGTGATCCTGTGTTATTTCAACATCTGTTTTGGTTTTTTGGTCATCCAGAAGTTTATATCATTATTTTTCCTGCATTTGGCATTATAAGCCAAGTCGTGTCAACTTTTTCCCATAGGCCAGTATTTGGCTATAAGGGAATGGTTTATGCTATGATAGGTATAGCAGCATTTGGTTTTATGGTTTGGGCTCATCATATGTTTACTGTTGGGCTT
>264w_Drosophila_hawaiiensis [organism=Wolbachia endosymbiont of Drosophila hawaiiensis] CoxA (coxA) gene, partial cds
ATATTTAACATGCGTGCGAAAGGCATGTCGTTGACTAAGATGCCACTATTTGTTTGGTCTGTCTTGCTAACAGCATTTATGTTGATTGTTGCCTTACCGGTGCTTGCCGGTGCTATAACTATGCTTCTTACTGATCGCAATATTGGTACTTCCTTTTTTGATCCTGCAGGTGGTGGTGACCCTGTGTTATTTCAACATTTATTTTGGTTTTTTGGTCATCCAGAAGTTTACGTAATTATTTTTCCTGCATTTGGCATCATAAGTCAGGTTGTATCAACTTTTTCTCACAGACCTGTATTTGGTTACATAGGGATGGTTTATGCAATGATAGGTATAGCAGTATTTGGCTTTATGGTTTGGGCTCATCATATGTTCACTGTTGGGCTT
>197w_Drosophila_prolaticilia [organism=Wolbachia endosymbiont of Drosophila prolaticilia] CoxA (coxA) gene, partial cds
ATATTCAATATGCGTGCAAAAGGTATGTCACTAACTAAGATACCACTATTTGTTTGGTCTATTTTACTCACGTCATTTATGTTAATTGTTGCCTTACCGGTACTTGCTGGTGCTATAACTATGCTGCTCACTGATCGTAATATAGGTACCTCCTTTTTTGATCCTGCTGGTGGTGGTGATCCTGTGTTATTTCAACATCTGTTTTGGTTTTTTGGTCATCCAGAAGTTTACATAATTATTTTTCCTGCATTTGGTATCATCAGTCAGATTGTGTCAACTTTTTCTCATAGGCCAGTATTTGGTTATATGGGAATGGTTTATGTCATGATAGGAATAGCAACGTTTGGCTTCATGGTTTGGGCTCACCATATGTTTACTGTTGGGCTT
>202w_Scaptomyza_nasalis [organism=Wolbachia endosymbiont of Drosophila nasalis] CoxA (coxA) gene, partial cds
ATATTCAATATGCGTGCAAAAGGTATGTCACTAACTAAGATACCACTATTTGTTTGGTCTATTTTACTCACGTCATTTATGTTAATTGTTGCCTTACCGGTACTTGCTGGTGCTATAACTATGCTGCTCACTGATCGTAATATAGGTACCTCCTTTTTTGATCCTGCTGGTGGTGGTGATCCTGTGTTATTTCAACATCTGTTTTGGTTTTTTGGTCATCCAGAAGTTTACATAATTATTTTTCCTGCATTTGGTATCATCAGTCAGATTGTGTCAACTTTTTCTCATAGGCCAGTATTTGGTTATATGGGAATGGTTTATGTCATGATAGGAATAGCAACGTTTGGCTTCATGGTTTGGGCTCACCATATGTTTACTGTTGGGCTT
>059w_Drosophila_basimacula [organism=Wolbachia endosymbiont of Drosophila basimacula] CoxA (coxA) gene, partial cds
ATATTCAATATGCGTGCAAAAGGTATGTCACTAACTAAGATACCACTATTTGTTTGGTCTATTTTACTCACGTCATTTATGTTAATTGTTGCCTTACCGGTACTTGCTGGTGCTATAACTATGCTGCTCACTGATCGTAATATAGGTACCTCCTTTTTTGATCCTGCTGGTGGTGGTGATCCTGTGTTATTTCAACATCTGTTTTGGTTTTTTGGTCATCCAGAAGTTTACATAATTATTTTTCCTGCATTTGGTATCATCAGTCAGATTGTGTCAACTTTTTCTCATAGGCCAGTATTTGGTTATATGGGAATGGTTTATGCCATGATAGGAATAGCAACGTTTGGCTTCATGGTTTGGGCTCACCATATGTTTACTGTTGGGCTT
>212w_Drosophila_basimacula [organism=Wolbachia endosymbiont of Drosophila basimacula] CoxA (coxA) gene, partial cds
ATATTCAATATGCGTGCAAAAGGTATGTCACTAACTAAGATACCACTATTTGTTTGGTCTATTTTACTCACGTCATTTATGTTAATTGTTGCCTTACCGGTACTTGCTGGTGCTATAACTATGCTGCTCACTGATCGTAATATAGGTACCTCCTTTTTTGATCCTGCTGGTGGTGGTGATCCTGTGTTATTTCAACATCTGTTTTGGTTTTTTGGTCATCCAGAAGTTTACATAATTATTTTTCCTGCATTTGGTATCATCAGTCAGATTGTGTCAACTTTTTCTCATAGGCCAGTATTTGGTTATATGGGAATGGTTTATGCCATGATAGGAATAGCAACGTTTGGCTTCATGGTTTGGGCTCACCATATGTTTACTGTTGGGCTT
>213w_Drosophila_basimacula [organism=Wolbachia endosymbiont of Drosophila basimacula] CoxA (coxA) gene, partial cds
ATATTCAATATGCGTGCAAAAGGTATGTCACTAACTAAGATACCACTATTTGTTTGGTCTATTTTACTCACGTCATTTATGTTAATTGTTGCCTTACCGGTACTTGCTGGTGCTATAACTATGCTGCTCACTGATCGTAATATAGGTACCTCCTTTTTTGATCCTGCTGGTGGTGGTGATCCTGTGTTATTTCAACATCTGTTTTGGTTTTTTGGTCATCCAGAAGTTTACATAATTATTTTTCCTGCATTTGGTATCATCAGTCAGATTGTGTCAACTTTTTCTCATAGGCCAGTATTTGGTTATATGGGAATGGTTTATGCCATGATAGGAATAGCAACGTTTGGCTTCATGGTTTGGGCTCACCATATGTTTACTGTTGGGCTT
>292w_Drosophila_yooni [organism=Wolbachia endosymbiont of Drosophila yooni] CoxA (coxA) gene, partial cds
ATATTCAATATGCGTGCAAAAGGTATGTCACTAACTAAGATACCACTATTTGTTTGGTCTATTTTACTCACGTCATTTATGTTAATTGTTGCCTTACCGGTACTTGCTGGTGCTATAACTATGCTGCTCACTGATCGTAATATAGGTACCTCCTTTTTTGATCCTGCTGGTGGTGGTGATCCTGTGTTATTTCAACATCTGTTTTGGTTTTTTGGTCATCCAGAAGTTTACATAATTATTTTTCCTGCATTTGGTATCATCAGTCAGATTGTGTCAACTTTTTCTCATAGGCCAGTATTTGGTTATATGGGAATGGTTTATGCCATGATAGGAATAGCAACGTTTGGCTTCATGGTTTGGGCTCACCATATGTTTACTGTTGGGCTT
>005w_Drosophila_basimacula [organism=Wolbachia endosymbiont of Drosophila basimacula] FbpA (fbpA) gene, partial cds
CCACTTATTTTGAAGCTTAATAGCGCTAACTCTTTGCACTCAAAAAGCTTAACTTCAGATCAAGCAATAACTTCCTCTGTAAAAGATGCTCTACGTTTGGGCTGCGTGGCTGTTGGGTTTACTATATATCCTGGTTCTGCTAAGTGCTTCGATATGATGGAAGAAGCTCGCGAAATTATAGCTGAGGCTAAGTCTTGCGGCCTTGCCGTAGTGCTATGGTCTTATCCACGCGGTGAAGGAATTTCCAAAGAAGGCGAAACAGCAGTTGATGTTATTGCCTATGCTGCGCACATAGGAGCTTTACTTGGCGCTAATATAATCAAAGTAAAACTTCCAATTAACTATTTGGAAAGGGAGAAAATAGAAACAGAAAATATTGAGTCATTATCTAAAAGAATTGAATATGTTAAAAGATCT
>020w_Scaptomyza_caliginosa [organism=Wolbachia endosymbiont of Scaptomyza caliginosa] FbpA (fbpA) gene, partial cds
CCACTTATTTTGAAGCTTAATAGCGCTAACTCTTTGCACTCAAAAAGCTTAACTTCAGATCAAGCAATAACTTCCTCTGTAAAAGATGCTCTACGTTTGGGCTGCGTGGCTGTTGGGTTTACTATATATCCTGGTTCTGCTAAGTGCTTCGATATGATGGAAGAAGCTCGCGAAATTATAGCTGAGGCTAAGTCTTGCGGCCTTGCCGTAGTGCTATGGTCTTATCCACGCGGTGAAGGAATTTCCAAAGAAGGCGAAACAGCAGTTGATGTTATTGCCTATGCTGCGCACATAGGAGCTTTACTTGGCGCTAATATAATCAAAGTAAAACTTCCAATTAACTATTTGGAAAGGGAGAAAATAGAAACAGAAAATATTGAGTCATTATCTAAAAGAATTGAATATGTTAAAAGATCT
>041w_Drosophila_basimacula [organism=Wolbachia endosymbiont of Drosophila basimacula] FbpA (fbpA) gene, partial cds
CCACTTATTTTGAAGCTTAATAGCGCTAACTCTTTGCACTCAAAAAGCTTAACTTCAGATCAAGCAATAACTTCCTCTGTAAAAGATGCTCTACGTTTGGGCTGCGTGGCTGTTGGGTTTACTATATATCCTGGTTCTGCTAAGTGCTTCGATATGATGGAAGAAGCTCGCGAAATTATAGCTGAGGCTAAGTCTTGCGGCCTTGCCGTAGTGCTATGGTCTTATCCACGCGGTGAAGGAATTTCCAAAGAAGGCGAAACAGCAGTTGATGTTATTGCCTATGCTGCGCACATAGGAGCTTTACTTGGCGCTAATATAATCAAAGTAAAACTTCCAATTAACTATTTGGAAAGGGAGAAAATAGAAACAGAAAATATTGAGTCATTATCTAAAAGAATTGAATATGTTAAAAGATCT
>123w_Drosophila_prolaticilia [organism=Wolbachia endosymbiont of Drosophila prolaticilia] FbpA (fbpA) gene, partial cds
CCACTTATTTTGAAGCTTAATAGCGCTAACTCTTTGCACTCAAAAAGCTTAACTTCAGATCAAGCAATAACTTCCTCTGTAAAAGATGCTCTACGTTTGGGCTGCGTGGCTGTTGGGTTTACTATATATCCTGGTTCTGCTAAGTGCTTCGATATGATGGAAGAAGCTCGCGAAATTATAGCTGAGGCTAAGTCTTGCGGCCTTGCCGTAGTGCTATGGTCTTATCCACGCGGTGAAGGAATTTCCAAAGAAGGCGAAACAGCAGTTGATGTTATTGCCTATGCTGCGCACATAGGAGCTTTACTTGGCGCTAATATAATCAAAGTAAAACTTCCAATTAACTATTTGGAAAGGGAGAAAATAGAAACAGAAAATATTGAGTCATTATCTAAAAGAATTGAATATGTTAAAAGATCT
>205w_Scaptomyza_reducta [organism=Wolbachia endosymbiont of Scaptomyza reducta] FbpA (fbpA) gene, partial cds
CCACTTATTTTGAAGCTTAATAGCGCTAACTCTTTGCACTCAAAAAGCTTAACTTCAGATCAAGCAATAACTTCTTCTGTAAAAGATGCTCTACGTTTGGGCTGCGTGGCTGTTGGGTTTACTATATATCCTGGTTCTGCTAAGTGCTTCGATATGATGGAAGAAGCTCGCGAAATTATAGCTGAGGCTAAGTCTTGCGGCCTTGCCGTAGTGCTATGGTCTTATCCACGCGGTGAAGGAATTTCCAAAGAAGGCGAAACAGCAGTTGATGTTATTGCCTATGCTGCGCACATAGGAGCTTTACTTGGCGCTAATATAATCAAAGTAAAACTTCCAATTAACTATTTGGAAAGGGAGAAAATAGAAACAGAAAATATTGAGTCATTATCTAAAAGAATTGAATATGTTAAAAGATCT
>175w_Drosophila_prostopalpis [organism=Wolbachia endosymbiont of Drosophila prostopalpis] FbpA (fbpA) gene, partial cds
CCACTTATTTTGAAGCTTAATAGCGCTAACTCTTTGCACTCAAAAAGCTTAACTTCAGATCAAGCAATAACTTCTTCTGTAAAAGATGCTCTACGTTTGGGCTGCGTGGCTGTTGGGTTTACTATATATCCTGGTTCTGCTAAGTGCTTCGATATGATGGAAGAAGCTCGCGAAATTATAGCTGAGGCTAAGTCTTGCGGCCTTGCCGTAGTGCTATGGTCTTATCCACGCGGTGAAGGAATTTCCAAAGAAGGCGAAACAGCAGTTGATGTTATTGCCTATGCTGCGCACATAGGAGCTTTACTTGGCGCTAATATAATCAAAGTAAAACTTCCAATTAACTATTTGGAAAGGGAGAAAATAGAAACAGAAAATATTGAGTCATTATCTAAAAGAATTGAATATGTTAAAAGATCT
>221w_Drosophila_seclusa_N [organism=Wolbachia endosymbiont of Drosophila seclusa] FbpA (fbpA) gene, partial cds
CACTTATTTTGAAGCTTAATAGCGCTAACTCTTTGCACTCAAAAAGCTTAACTTCAGATCAAGCAATAACTTCCTCTGTAAAAGATGCTCTACGTTTGGGCTGCGTGGCTGTTGGGTTTACTATATATCCTGGTTCTGCTAAGTGCTTCGATATGATGGAAGAAGCTCGCGAAATTATAGCTGAGGCTAAGTCTTGCGGCCTTGCCGTAGTGCTATGGTCTTATCCACGCGGTGAAGGAATTTCCAAAGAAGGCGAAACAGCAGTTGATGTTATTGCCTATGCTGCGCACATAGGAGCTTTACTTGGCGCTAATATAATCAAAGTAAAACTTCCAATTAACTATTTGGAAAGGGAGAAAATAGAAACAGAAAATATTGAGTCATTATCTAAAAGAATTGAATATGTTAAAAGATCT
>201w_Scaptomyza_crassifemur [organism=Wolbachia endosymbiont of Scaptomyza crassifemur] FbpA (fbpA) gene, partial cds
CCACTTATTTTGAAGCTTAATAGCGCTAACTCTTTGCACTCAAAAAGCTTAACTTCAGATCAAGCAATAACTTCCTCTGTAAAAGATGCTCTACGTTTTGGCTGCGTGGCTGTTGGGTTTACTATATATCCTGGTTCTGCTAAGTGCTTCGATATGATGGAAGAAGCTCGCGAAATTATAGCTGAGGCTAAGTCTTGCGGCCTTGCCGTAGTGCTATGGTCTTATCCACGCGGTGAAGGAATTTCCAAAGAAGGCGAAACAGCAGTTGATGTTATTGCCTATGCTGCGCACATAGGAGCTTTACTTGGCGCTAATATAATCAAAGTAAAACTTCCAATTAACTATTTGGAAAGGGAGAAAATAGAAACAGAAAATATTGAGTCATTATCTAAAAGAATTGAATATGTTAAAAGGTCT
>16_2w_Drosophila_largespots [organism=Wolbachia endosymbiont of Drosophila largespots] FbpA (fbpA) gene, partial cds
CCACTTATTTTGAAGCTTAATAGCGCTAACTCTTTGCACTCAAAAAGCTTAACTTCAGATCAAGCAATAACTTCCTCTGTAAAAGATGCTCTACGTTTGGGCTGCGTGGCTGTTGGGTTTACTATATATCCTGGTTCTGCTAAGTGCTTCGATATGATGGAAGAAGCTCGCGAAATTATAGCTGAGGCTAAGTCTTGCGGCCTTGCCGTAGTGCTATGGTCTTATCCACGCGGTGAAGGAATTTCCAAAGAAGGCGAAACAGCAGTTGATGTTATTGCCTATGCTGCGCACATAGGAGCTTTACTTGGCGCTAATATAATCAAAGTAAAACTTCCAATTAACTATTTGGAAAGGGAGAAAATAGAAACAGAAAATATTGAGTCATTATCTAAAAGAATTGAATATGTTAAAAGGTCT
>215_2w_Drosophila_perissopoda [organism=Wolbachia endosymbiont of Drosophila perissopoda] FbpA (fbpA) gene, partial cds
CCACTTATTTTGAAGCTTAATAGCGCTAACTCTTTGCACTCAAAAAGCTTAACTTCAGATCAAGCAATAACTTCCTCTGTAAAAGATGCTCTACGTTTGGGCTGCGTGGCTGTTGGGTTTACTATATATCCTGGTTCTGCTAAGTGCTTCGATATGATGGAAGAAGCTCGCGAAATTATAGCTGAGGCTAAGTCTTGCGGCCTTGCCGTAGTGCTATGGTCTTATCCACGCGGTGAAGGAATTTCCAAAGAAGGCGAAACAGCAGTTGATGTTATTGCCTATGCTGCGCACATAGGAGCTTTACTTGGCGCTAATATAATCAAAGTAAAACTTCCAATTAACTATTTGGAAAGGGAGAAAATAGAAACCGAAAATATTGAATCATTATCTAAAAGAATTGAATATGTTAAAAGGTCT
>256w_Drosophila_ochracea [organism=Wolbachia endosymbiont of Drosophila ochracea] FbpA (fbpA) gene, partial cds
CCACTTATTTTGAAGCTTAATAGCGCTAACCCTTTGCACTCAAAAAGCTTAACTTCAGATCAAGCAATAACTTCCTCTGTAAAAGATGCTCTACGTTTGGGCTGCGTGGCTGTTGGGTTTACTATATATCCTGGTTCTGCTAAGTGCTTCGATATGATGGAAGAAGCTCGCGAAATTATAGCTGAGGCTAAGTCTTGCGGCCTTGCCGTAGTGCTATGGTCTTATCCACGCGGTGAAGGAATTTCCAAAGAAGGCGAAACAGCAGTTGATGTTATTGCCTATGCTGCGCACATAGGAGCTTTACTTGGCGCTAATATAATAAAAGTAAAACTTCCAACTAAATATTTGGAAAGGGAGAAAATAGAAACAGAAAATATTGAATCATTATCTAAAAGAATTGAATATGTTAAAGGGTCT
>203w_Scaptomyza_nasalis [organism=Wolbachia endosymbiont of Scaptomyza nasali] FbpA (fbpA) gene, partial cds
CCACTTATTTTGAAGCTTAATAGCGCTAACCCTTTGCACTCAAAAAGCTTAACTTCAGATCAAGCAATAACTTCCTCTGTAAAAGATGCTCTACGTTTGGGCTGCGTGGCTGTTGGGTTTACTATATATCCTGGTTCTGCTAAGTGCTTCGATATGATGGAAGAAGCTCGCGAAATTATAGCTGAGGCTAAGTCTTGCGGCCTTGCCGTAGTGCTATGGTCTTATCCACGCGGTGAAGGAATTTCCAAAGAAGGCGAAACAGCAGTTGATGTTATTGCCTATGCTGCGCACATAGGAGCTTTACTTGGCGCTAATATAATAAAAGTAAAACTTCCAACTAAATATTTGGAAAGGGAGAAAATAGAAACAGAAAATATTGAATCATTATCTAAAAGAATTGAATATGTTAAAGGGTCT
>6771w_Culex_quinquefasciatus [organism=Wolbachia endosymbiont of Culex quinquefasciatus] FbpA (fbpA) gene, partial cds
CCACTTATTTTGAAGCTTAATAGCGCTAACTCTTTGCACTCAAAAAGCTTAACTTCAGATCAAGCAATAACTGCCTCTGTAAAAGATGCGCTGCGTTTGGGCTGCATGGCTGTTGGGTTTACTATATATCCTGGTTCTGCTAAGTGTTTTGATATGATGGAAGAAGCTCGCAAAATTATAGCTGAGGCTAAATCTTGTGGCCTTGTTGTAGTGCTATGGTCTTATCCACGTGGTGAAGGGGTTTCCAAAGAAGGTGAAACAGCAGTTGATGTGATTGCCTATGCTGCGCATATAGCGGCTTTGCTCGGTGCCAACATAATAAAAGTAAAACTTCCAACCAATCATCTGGAAAGAGAAAAAATAGAAAATATTGAATCATTATCTAAAAGAATTGAATATATTAAAAAGTCT
>w_Aedes_albopictus [organism=Wolbachia endosymbiont of Aedes albopictus] FbpA (fbpA) gene, partial cds
CCACTTATTTTGAAGCTTAATAGCGCTAACTCTTTGCACTCAAAAAGCTTAACTTCAGATCAAGCAATAACTGCCTCTGTAAAAGATGCGCTGCGTTTGGGCTGCATGGCTGTTGGGTTTACTATATATCCTGGTTCTGCTAAGTGTTTTGATATGATGGAAGAAGCTCGCAAAATTATAGCTGAGGCTAAATCTTGTGGCCTTGCTGTAGTGCTATGGTCTTATCCACGTGGTGAAGGGATTTCCAAAGAAGGTGAAACAGCAGTTGATGTGATTGCTTATGCTGCGCATATAGCGGCTTTGCTCGGTGCCAACATAATAAAAGTAAAACTTCCAACCAATCATCTGGAAAGAGAAAAAATAGAAAATATTGAATCATTATCTAAAAGAATTGAATATATTAAAAAGTCT
>3_C2w_Drosophila_suzukii [organism=Wolbachia endosymbiont of Drosophila suzukii] FbpA (fbpA) gene, partial cds
CCACTTGTTTTGAAGCTTAATAGCGCTAACTCTTTGCACTCAAAAAGCTTAACTTCAGATCAAGCAATAACTGCCTCTGTAAAAGATGCGCTGCGTTTGGGCTGCATGGCTGTTGGGTTTACTATATATCCTGGTTCTGCTAAGTGTTTTGATATGATGGAAGAAGCTCGCAAAATTATAGCTGAGGCTAAATCTTGTGGCCTTGTTGTAGTGCTATGGTCTTATCCACGTGGTGAAGGGATTTCCAAAGAAGGTGAAACAGCAGTTGATGTGATTGCCTATGCTGCGCATATAGCGGCTTTGCTCGGTGCCAACATAATAAAAGTAAAACTTCCAACCAATCATCTGGAAAGAGAAAAAATAGAAAATATTGAATCATTATCTAAAAGAATTGAATATATTAAAAAGTCT
>187w_Drosophila_atroscutellata [organism=Wolbachia endosymbiont of Drosophila atroscutellata] FbpA (fbpA) gene, partial cds
CCACTTATTTTGAAGCTTAATAGTGCTAACTCCTTGCACTCGAAAAACTTAACTTCTGATCAAGCAATAACTGCTTCTGTAAAAGATGCGCTGCGTTTGGGTTGCGTAGCTGTTGGGTTTACTATATATCCTGGTTCTGCTAAGTGCTTCGATATGATGGAAGAAGCTCGCGAAATTATAGCTGAGGCTAAGTCTTGCGGCCTTGCCGTAGTGCTATGGTCTTATCCACGCGGTGAAGGAATTTCCAAAGAAGGCGAAACAGCAGTTGATGTTATTGCCTATGCTGCGCACATAGCAGCTTTACTTGGCGCTAATATAATCAAAGTAAAACTTCCAATTAACTATTTGGAAAGGGAGAAAATAGAAACAGAAAATATTGAGTCATTATCTAAAAGAATTGAATATGTTAAAAGATCT
>215_1w_Drosophila_perissopoda [organism=Wolbachia endosymbiont of Drosophila perissopoda] FbpA (fbpA) gene, partial cds
CCACTTATTTTGAAACTTAATAGTTCCAACTCTTTACATTCAAAGGATCTAACCTCCGATCAGGCAATAACCTCTTCTGTGAAAGACGCGCTGCGTTTTGGCTGCTTAGCTGTCGGATTTATTATATATCCTGGTTCTGCTAAGTGTTTCGATATGATGGAGGAAGCCCGTGGAATCATAGCTGAAGCCAAATCTTACGGGCTTGCAGTAGTGCTGTGGTCTTATCCACGCGGTGAAGGGATTTCCAAAGAAGGTGAAACAGCAGTTGATGTTATTGCCTATGCTGCACACATAGCAGCTTTGCTTGGCGCTAATATAATCAAAGTAAAACTTCCAATTAACTATTTGGAAAGGGAGAAAATAGAAACAGAAAATATTGAGTCATTATCTAAAAGAATTGAATATGTTAAAAGATCT
>185w_Drosophila_ancyla [organism=Wolbachia endosymbiont of Drosophila ancyla] FbpA (fbpA) gene, partial cds
CCACTTATTTTGAAGCTTAATAGTGCTAACTCCTTGCACTCGAAAAACTTAACTTCTGATCAAGCAATAACTGCTTCTGTAAAAGATGCGCTGCGTTTGGGTTGCGTAGCTGTTGGGTTTACTATATATCCTGGTTCTGCTAAGTGCTTCGATATGATGGAAGAAGCTCGCGAAATTATAGCTGAGGCTAAGTCTTGCGGCCTTGCCGTAGTGCTATGGTCTTATCCACGCGGTGAAGGAATTTCCAAAGAAGGCGAAACAGCAGTTGATGTTATTGCCTATGCTGCGCACATAGCAGCTTTACTTGGCGCTAATATAATCAAAGTAAAACTTCCAATTAACTATTTGGAAAGGGAGAAAATAGAAACAGAAAATATTGAGTCATTATCTAAAAGAATTGAATATATTAAAAGATCT
>171w_Drosophila_murphyi [organism=Wolbachia endosymbiont of Drosophila murphyi] FbpA (fbpA) gene, partial cds
CCACTTATTTTAAAGCTCAATAGTTCTAACTCTTTACATTCAAAGGATCTCACTTCTGATCAAGCGGTAACTTCTTCTGTAAAAGATGCACTTCGCCTAGGTTGCTTAGCTGTTGGTTTTACAATATATCCTGGTTCTGCTAAGTGTTTTGATATGATGGAGGAAGCTCGTGAAATTATTGCCGAAGCCAAGTCTTATGGTCTTGCTGTAGTGTTATGGTCCTATCCACGTGGTGAAGGTATTTCAAAAGAAGGTGAGGTAGCAGTAGATACTATTTCTTATGCTGCACATATGGCAGCTTTGCTTGGTGCTAACATAATAAAAGTGAAACTTCCAACACAACGCTCAGAAAGAGAAAAAATAGAACCGCAAAACATTGAATCGCTGTCTAAAAGAATTGAGTATATTAAAAACTCT
>216w_Drosophila_redunca [organism=Wolbachia endosymbiont of Drosophila redunca] FbpA (fbpA) gene, partial cds
CCACTTATTTTGAAGCTTAATAGCGCTAACTCTTTGCACTCAAAAAGCTTAACTTCAGATCAAGCAATAACTTCCTCTGTAAAAGATGCTCTACGTTTGGGCTGCGTGGCTGTTGGGTTTACTATATATCCTGGTTCTGCTAAGTGCTTCGATATGATGGAAGAAGCTCGCGAAATTATAGCTGAGGCTAAGTCTTGCGGCCTTGCCGTAGTGCTATGGTCTTATCCACGCGGTGAAGGAATTTCCAAAGAAGGCGAAACAGCAGTTGATGTTATTGCCTATGCTGCGCACATAGGAGCTTTACTTGGCGCTAATATAATCAAAGTAAAACTTCCAATTAACTATTTGGAAAGGGAGAAAATAGAAACAGAAAATATTGAGTCATTATCTAAAAGAATTGAATATGTTAAAAGATCT
>244w_Drosophila_nigrocirrus [organism=Wolbachia endosymbiont of Drosophila nigrocirrus] FbpA (fbpA) gene, partial cds
CCACTTATTTTGAAACTTAATAGTTCCAACTCTTTACATTCAAAGGATCTAACCTCTGATCAGGCAATAACCTCTTCTGTGAAAGATGCGCTGCGTTTGGGCTGCTTAGCTGTCGGATTTACTATATATCCTGGTTCTGCTAAGTGTTTTGATATGATGGAGGAGGCCCGTGGAATCATAGCTGAAGCCAAATCTTACGGGCTTGCAGTAGTGCTATGGTCTTATCCACGCGGTGAAGGGATTTCCAAAGAAGGTGAAACAGCAGTTGATGTTATTGCCTATGCTGCACACATAGCAGCTTTGCTTGGCGCTAATATAATAAAAGTAAAACTTCCAACTAAATATTTGGAAAGGGAGAAAATAGAAACAGAAAATATTGAATCATTATCTAAAAGAATTGAATATGTTAAAAGGTCT
>16_1w_Drosophila_largespots [organism=Wolbachia endosymbiont of Drosophila largespots] FbpA (fbpA) gene, partial cds
CCACTTATTTTGAAACTTAATAGTTCCAACTCTTTACATTCAAAGGATCTAACCTCTGATCAGGCAATAACCTCTTCTGTGAAAGATGCGCTGCGTTTTGGCTGCTTAGCTGTCGGATTTACTATATATCCTGGTTCTGCTAAGTGTTTCGATATGATGGAGGAAGCCCGTGGAATCATAGCTGAAGCCAAATCTTACGGGCTTGCAGTAGTGCTATGGTCTTATCCACGCGGTGAAGGGATTTCCAAAGAAGGTGAAACAGCAGTTGATGTTATTGCCTATGCTGCACACATAGCAGCTTTGCTTGGCGCTAATATAATAAAAGTAAAACTTCCAACTAAATATTTGGAAAGGGAGAAAATAGAAACAGAAAATATTGAATCATTATCTAAAAGAATTGAATATGTTAAAAGGTCT
>155w_Drosophila_micromyia [organism=Wolbachia endosymbiont of Drosophila micromyia] FbpA (fbpA) gene, partial cds
CCACTTATTTTGAAGCTTAATAGTGCCAACTCCTTACACTCAAAAAGCTTAACTTCTGATCAAGCAATAACTGCTTCTGTAAAAGATGCACTGCGTTTAGGCTGTGCGGCTGTTGGGTTTACTATATATCCTGGTTCTGCTAAATGTTTTGATATGATGGAAGAAGCTCGCGAAATTATAGCTGAGGCTAAGTCCTTCGGACTTGCTGTGGTGCTATGGTCTTATCCACGTGGTGAAGGGATTTCAAAAGAAGGTGAAACAGCAGTTGATGTAATTGCTTATGCTGCGCATATAGCGGCTTTGCTTGGTGCCAACATAATAAAAGTAAAACTTCCAACCAACCACTTGGAAAAAGAAAAAATAGAAAATATTGAATCATTATTCAAAAGAATTAAATATATTAAAAAGTCT
>197w_Drosophila_prolacticilla [organism=Wolbachia endosymbiont of Drosophila prolacticilla] FbpA (fbpA) gene, partial cds
CCACTTATTTTGAAGCTTAATAGCGCTAACTCTTTGCACTCAAAAAGCTTAACTTCAGATCAAGCAATAACTTCCTCTGTAAAAGATGCTCTACGTTTGGGCTGCGTGGCTGTTGGGTTTACTATATATCCTGGTTCTGCTAAGTGCTTCGATATGATGGAAGAAGCTCGCGAAATTATAGCTGAGGCTAAGTCTTGCGGCCTTGCCGTAGTGCTATGGTCTTATCCACGCGGTGAAGGAATTTCCAAAGAAGGCGAAACAGCAGTTGATGTTATTGCCTATGCTGCGCACATAGGAGCTTTACTTGGCGCTAATATAATCAAAGTAAAACTTCCAATTAACTATTTGGAAAGGGAGAAAATAGAAACAGAAAATATTGAGTCATTATCTAAAAGAATTGAATATGTTAAAAGATCTTGTTTTGCAGGGAAAAGAATA
>059w_Drosophila_basimacula [organism=Wolbachia endosymbiont of Drosophila basimacula] FbpA (fbpA) gene, partial cds
CCACTTATTTTGAAGCTTAATAGCGCTAACTCTTTGCACTCAAAAAGCTTAACTTCAGATCAAGCAATAACTTCCTCTGTAAAAGATGCTCTACGTTTGGGCTGCGTGGCTGTTGGGTTTACTATATATCCTGGTTCTGCTAAGTGCTTCGATATGATGGAAGAAGCTCGCGAAATTATAGCTGAGGCTAAGTCTTGCGGCCTTGCCGTAGTGCTATGGTCTTATCCACGCGGTGAAGGAATTTCCAAAGAAGGCGAAACAGCAGTTGATGTTATTGCCTATGCTGCGCACATAGGAGCTTTACTTGGCGCTAATATAATCAAAGTAAAACTTCCAATTAACTATTTGGAAAGGGAGAAAATAGAAACAGAAAATATTGAGTCATTATCTAAAAGAATTGAATATGTTAAAAGATCTTGTTTTGCAGGGAAAAGAATA
>212w_Drosophila_basimacula [organism=Wolbachia endosymbiont of Drosophila basimacula] FbpA (fbpA) gene, partial cds
CCACTTATTTTGAAGCTTAATAGCGCTAACTCTTTGCACTCAAAAAGCTTAACTTCAGATCAAGCAATAACTTCCTCTGTAAAAGATGCTCTACGTTTGGGCTGCGTGGCTGTTGGGTTTACTATATATCCTGGTTCTGCTAAGTGCTTCGATATGATGGAAGAAGCTCGCGAAATTATAGCTGAGGCTAAGTCTTGCGGCCTTGCCGTAGTGCTATGGTCTTATCCACGCGGTGAAGGAATTTCCAAAGAAGGCGAAACAGCAGTTGATGTTATTGCCTATGCTGCGCACATAGGAGCTTTACTTGGCGCTAATATAATCAAAGTAAAACTTCCAATTAACTATTTGGAAAGGGAGAAAATAGAAACAGAAAATATTGAGTCATTATCTAAAAGAATTGAATATGTTAAAAGATCTTGTTTTGCAGGGAAAAGAATA
>213w_Drosophila_basimacula [organism=Wolbachia endosymbiont of Drosophila basimacula] FbpA (fbpA) gene, partial cds
CCACTTATTTTGAAGCTTAATAGCGCTAACTCTTTGCACTCAAAAAGCTTAACTTCAGATCAAGCAATAACTTCCTCTGTAAAAGATGCTCTACGTTTGGGCTGCGTGGCTGTTGGGTTTACTATATATCCTGGTTCTGCTAAGTGCTTCGATATGATGGAAGAAGCTCGCGAAATTATAGCTGAGGCTAAGTCTTGCGGCCTTGCCGTAGTGCTATGGTCTTATCCACGCGGTGAAGGAATTTCCAAAGAAGGCGAAACAGCAGTTGATGTTATTGCCTATGCTGCGCACATAGGAGCTTTACTTGGCGCTAATATAATCAAAGTAAAACTTCCAATTAACTATTTGGAAAGGGAGAAAATAGAAACAGAAAATATTGAGTCATTATCTAAAAGAATTGAATATGTTAAAAGATCTTGTTTTGCAGGGAAAAGAATA
>005w_Drosophila_basimacula [organism=Wolbachia endosymbiont of Drosophila basimacula] FtsZ (ftsZ) gene, partial cds
GGTGGTACTGGAACAGGTGCTGCACCGGTAATTGCAAAAGCAGCCAGAGAAGCAAGAGCGGTAGTTAAAGATAAAGGAGCAAAAGAAAAAAAGATACTGACTGTTGGAGTTGTAACTAAGCCGTTCGGTTTTGAAGGTGTGCGACGTATGCGCATTGCAGAACTTGGACTTGAAGAGTTGCAAAAATACGTAGATACACTTATTGTCATTCCCAATCAAAATTTATTTAGAATTGCTAATGAGAAAACTACATTTGCTGACGCATTTCAACTCGCCGATAATGTTCTGCATATTGGCATAAGAGGAGTAACTGATTTGATGATCATGCCAGGACTGATTAATCTTGATTTTGCT
>020w_Scaptomyza_caliginosa [organism=Wolbachia endosymbiont of Scaptomyza caliginosa] FtsZ (ftsZ) gene, partial cds
GGTGGTACTGGAACAGGTGCTGCACCGGTAATTGCAAAAGCAGCCAGAGAAGCAAGAGCGGTAGTTAAAGATAAAGGAGCAAAAGAAAAAAAGATACTGACTGTTGGAGTTGTAACTAAGCCGTTCGGTTTTGAAGGTGTGCGACGTATGCGCATTGCAGAACTTGGACTTGAAGAGTTGCAAAAATACGTAGATACACTTATTGTCATTCCCAATCAAAATTTATTTAGAATTGCTAACGAGAAAACTACATTTGCTGACGCATTTCAACTCGCCGATAATGTTCTGCATATTGGCATAAGAGGAGTAACTGATTTGATGATCATGCCAGGACTGATTAATCTTGATTTTGCT
>221w_Drosophila_seclusa [organism=Wolbachia endosymbiont of Drosophila seclusa] FtsZ (ftsZ) gene, partial cds
GGTGGTACTGGAACAGGTGCTGCACCGGTAATTGCAAAAGCAGCCAGAGAAGCAAGAGCGGTAGTTAAAGATAAAGGAGCAAAAGAAAAAAAGATACTGACTGTTGGAGTTGTAACTAAGCCGTTCGGTTTTGAAGGTGTGCGACGTATGCGCATTGCAGAACTTGGACTTGAAGAGTTGCAAAAATACGTAGATACACTTATTGTCATTCCCAATCAAAATTTATTTAGAATTGCTAACGAGAAAACTACATTTGCTGACGCATTTCAACTCGCCGATAATGTTCTGCATATTGGCATAAGAGGAGTAACTGATTTGATGATCATGCCAGGACTGATTAATCTTGATTTTGCT
>16_2w_Drosophila_largespots [organism=Wolbachia endosymbiont of Drosophila largespots] FtsZ (ftsZ) gene, partial cds
GGTGGTACTGGAACAGGTGCTGCACCGGTAATTGCAAAAGCAGCAAGAGAAGCAAGAGCGGTAGTTAAAGATAAGGGAGCAAAAGAAAAAAAGATATTGACTGTTGGAGTTGTAACTAAGCCGTTCGGTTTTGAAGGTGTGCGACGTATGCGCATTGCAGAGCTTGGACTTGAAGAGCTGCAAAAATACGTAGATACACTTATTGTCATTCCCAATCAAAATTTATTTAGAATTGCTAACGAGAAAACTACATTTGCTGACGCATTTCAACTCGCCGATAATGTTCTGCATATTGGCATAAGAGGAGTAACTGATTTGATGATCATGCCAGGACTGATTAATCTTGATTTTGCT
>123w_Drosophila_prolaticilia [organism=Wolbachia endosymbiont of Drosophila prolaticilia] FtsZ (ftsZ) gene, partial cds
GGTGGTACTGGAACAGGTGCTGCACCGGTAATTGCAAAAGCAGCAAGAGAAGCAAGAGCGGTAGTTAAAGATAAGGGAGCAAAAGAAAAAAAGATATTGACTGTTGGAGTTGTAACTAAGCCGTTCGGTTTTGAAGGTGTGCGACGTATGCGCATTGCAGAGCTTGGACTTGAAGAGCTGCAAAAATACGTAGATACACTTATTGTCATTCCCAATCAAAATTTATTTAGAATTGCTAACGAGAAAACTACATTTGCTGACGCATTTCAACTCGCCGATAATGTTCTGCATATTGGCATAAGAGGAGTAACTGATTTGATGATCATGCCAGGACTGATTAATCTTGATTTTGCT
>175w_Drosophila_prostopalpis [organism=Wolbachia endosymbiont of Drosophila prostopalpis] FtsZ (ftsZ) gene, partial cds
GGTGGTACTGGAACAGGTGCTGCACCGGTAATTGCAAAAGCAGCAAGAGAAGCAAGAGCGGTAGTTAAAGATAAGGGAGCAAAAGAAAAAAAGATATTGACTGTTGGAGTTGTAACTAAGCCGTTCGGTTTTGAAGGTGTGCGACGTATGCGCATTGCAGAGCTTGGACTTGAAGAGCTGCAAAAATACGTAGATACACTTATTGTCATTCCCAATCAAAATTTATTTAGAATTGCTAACGAGAAAACTACATTTGCTGACGCATTTCAACTCGCCGATAATGTTCTGCATATTGGCATAAGAGGAGTAACTGATTTGATGATCATGCCAGGACTGATTAATCTTGATTTTGCT
>6771w_Culex_quinquefasciatus [organism=Wolbachia endosymbiont of Culex quinquefasciatus] FtsZ (ftsZ) gene, partial cds
GGTGGTACTGGAACAGGTGCTGCACCGGTAATTGCAAAAGCAGCAAGAGAAGCAAGAGCGGTAGTTAAAGATAAAGGAGCAAAAGAAAAAAAGATACTGACTGTTGGAGTTGTAACTAAGCCGTTCGGTTTTGAAGGTGTGCGACGTATGCGCATTGCAGAGCTTGGACTTGAAGAGTTGCAAAAATACGTAGATACACTTATTGTCATTCCCAATCAAAATTTATTTAGAATTGCTAACGAGAAAACTACATTTGCTGACGCATTTCAACTCGCCGATAATGTTCTACATATTGGCATAAGAGGAGTAACTGATTTGATGATCATGCCAGGACTGATTAATCTTGATTTTGCT
>185w_Drosophila_ancyla [organism=Wolbachia endosymbiont of Drosophila ancyla] FtsZ (ftsZ) gene, partial cds
GGTGGTACTGGAACAGGCGCTGCACCGGTAATTGCAAAGGCAGCCAGAGAAGCAAGAGCAGTAGTTAAAGATAAGGGAGCAAAAGAAAAAAAGATATTGACTGTTGGAGTTGTAACTAAGCCGTTCGGTTTTGAAGGTGTGCGACGTATGCGCATTGCAGAGCTTGGACTTGAAGAGTTGCAAAAATACGTAGATACACTTATTGTCATTCCCAATCAAAATTTATTTAGAATTGCTAACGAGAAAACTACATTTGCTGACGCATTTCAACTCGCCGATAATGTTCTGCATATTGGCATAAGAGGAGTAACTGATTTGATGATCATGCCAGGACTGATTAATCTTGATTTTGCT
>w_Aedes_albopictus [organism=Wolbachia endosymbiont of Aedes albopictus] FtsZ (ftsZ) gene, partial cds
GGTGGTACTGGAACAGGCGCTGCACCGGTAATTGCAAAAGCAGCAAGAGAAGCAAGAGCGGTAGTTAAAGATAAAGGAGCAAAAGAAAAAAAGATACTGACTGTTGGAGTTGTAACTAAGCCGTTCGGTTTTGAAGGTGTGCGACGTATGCGCATTGCAGAGCTTGGACTTGAAGAGTTGCAAAAATACGTAGATACACTTATTGTCATTCCTAATCAAAATTTATTTAGAATTGCTAACGAGAAAACTACATTTGCTGACGCATTTCAACTCGCCGATAATGTTCTGCATATTGGCATAAGAGGAGTAACTGATTTGATGATCATGCCAGGACTGATTAATCTTGATTTTGCT
>041w_Drosophila_basimacula [organism=Wolbachia endosymbiont of Drosophila basimacula] FtsZ (ftsZ) gene, partial cds
GGTGGCACTGGAACGGGAGCTGCACCAGTGATTGCAAAAGCAGCAAGAGAAATTAAAGCAGCAATTAAAGATAAGGGATCAAAAGAAAAAAAGATACTTACTGTTGGGGTTGTAACTAAGCCATTTGGTTTTGAGGGTATGCGACGTATGCGGACTGCAGAACTTGGCCTTGAGGAGTTGCAGAAGTATGTGGATACTCTTATTGTCATTCCAAATCAGAACTTATTTAGAATTGCTAATGAAAAAACTACATTTTCTGATGCATTTAAGCTTGCAGATAATGTTTTACATATTGGCATAAGAGGAGTCACAGACCTTATGGTGATGCCAGGGCTAATTAATCTTGATTTTGCT
>145w_Drosophila_quasiexpansa [organism=Wolbachia endosymbiont of Drosophila quasiexpansa] FtsZ (ftsZ) gene, partial cds
GGTGGCACTGGAACGGGAGCTGCACCAGTGATTGCAAAGGCAGCAAGAGAAATTAAAGCAGCAATTAAAGATAAGGGATCAAAAGAAAAAAAGATACTTACTGTTGGGGTTGTAACTAAGCCATTTGGTTTTGAGGGTATGCGACGTATGCGGACTGCAGTACTTGGCCTTGAGGAGTTGCAGAAGTATGTGGATACTCTTATTGTCATTCCAAATCAGAACTTATTTAGAATTGCTAATGAAAAAACTACATTTTCTGATGCATTTAAGCTTGCAGATAATGTTTTACATATTGGCATAAGAGGAGTCACAGACCTTATGGTGATGCCAGGGCTAATTAATCTTGATTTTGCT
>171w_Drosophila_murphyi  [organism=Wolbachia endosymbiont of Drosophila murphyi] FtsZ (ftsZ) gene, partial cds
GGTGGCACTGGAACGGGAGCTGCACCAGTGATTGCAAAGGCAGCAAGAGAAATTAAAGCAGCAATTAAAGATAAGGGATCAAAAGAAAAAAAGATACTTACTGTTGGGGTTGTAACTAAGCCATTTGGTTTTGAGGGTATGCGACGTATGCGGACTGCAGTACTTGGCCTTGAGGAGTTGCAGAAGTATGTGGATACTCTTATTGTCATTCCAAATCAGAACTTATTTAGAATTGCTAATGAAAAAACTACATTTTCTGATGCATTTAAGCTTGCAGATAATGTTTTACATATTGGCATAAGAGGAGTCACAGACCTTATGGTGATGCCAGGGCTAATTAATCTTGATTTTGCT
>187w_Drosophila_atroscutellata [organism=Wolbachia endosymbiont of Drosophila atroscutellata] FtsZ (ftsZ) gene, partial cds
GGTGGCACTGGAACGGGAGCTGCACCAGTGATTGCAAAGGCAGCAAGAGAAATTAAAGCAGCAATTAAAGATAAGGGATCAAAAGAAAAAAAGATACTTACTGTTGGGGTTGTAACTAAGCCATTTGGTTTTGAGGGTATGCGACGTATGCGGACTGCAGTACTTGGCCTTGAGGAGTTGCAGAAGTATGTGGATACTCTTATTGTCATTCCAAATCAGAACTTATTTAGAATTGCTAATGAAAAAACTACATTTTCTGATGCATTTAAGCTTGCAGATAATGTTTTACATATTGGCATAAGAGGAGTCACAGACCTTATGGTGATGCCAGGGCTAATTAATCTTGATTTTGCT
>155w_Drosophila_micromyia [organism=Wolbachia endosymbiont of Drosophila micromyia] FtsZ (ftsZ) gene, partial cds
GGTGGTACTGGAACAGGTGCTGCACCGGTAATTGCAAAGGCAGCCAGAGAAGCAAGAGCTGCGGTTAAAGATAAGGGACTAAAAGAAAAAAAGATACTGACTGTTGGGGTTGTAACTAAACCGTTCGGTTTTGAAGGTATGCGACGTATGCGCATTGCAGAACTTGGGCTTGAAGAATTGCAAAAATATGTAGACACACTCATTGTCATTCCCAATCAAAACTTATTTAGAATTGCTAATGAGAAAACTACATTTGCTGACGCATTTCAACTCGCCGATAATGTTCTGCATATTGGCATAAGGGGAGTAACTGATTTGATGATCATGCCAGGACTGATTAATCTTGATTTTGCT
>16_1w_Drosophila_largespots [organism=Wolbachia endosymbiont of Drosophila largespots] FtsZ (ftsZ) gene, partial cds
GGTGGTACTGGAACCGGTGCAGCACCGGTAATTGCAAAAGCAGCCAGAGAAGTAAGAGCCGCAGTTAAGGATAGAGCGCCAAAAGAAAAAAAGATATTGACTGTTGGAGTTGTAACTAAACCGTTCGGTTTTGAAGGTGTGCGCCGTATGCGCATTGCAGAGCTTGGACTTGAAGAACTGCAAAAATACGTGGATACACTTATTGTCATTCCAAATCAGAATTTATTTAGAATTGCAAATGAAAAAACTACATTTTCTGATGCATTTAAGCTTGCTGATAATGTTTTGCACATTGGCATCAGAGGATTAACTGACTTGATGGTCATGCCAGGGCTTATCAATCTTGACTTCGCT
>216w_Drosophila_redunca [organism=Wolbachia endosymbiont of Drosophila redunca] FtsZ (ftsZ) gene, partial cds
GGTGGTACTGGAACCGGCGCTGCACCGGTAATTGCAAAAGCAGCAAGAGAAGCAAGAGCGGTAGTTAAAGATAAAGGAGCAAAAGAAAAAAAGATACTGACTGTTGGAGTTGTAACTAAGCCGTTCGGTTTTGAAGGTGTGCGACGTATGCGCATTGCAGAGCTTGGACTTGAAGAGTTGCAAAAATACGTAGATACACTTATTGTCATTCCCAATCAAAATTTATTTAGAATTGCTAACGAGAAAACTACATTTGCTGACGCATTTCAACTCGCCGATAATGTTCTGCATATTGGCATAAGAGGAGTAACTGATTTGATGATCATGCCAGGACTGATTAATCTTGATTTTGCT
>250_1w_Drosophila_engyochracea [organism=Wolbachia endosymbiont of Drosophila engyochracea] FtsZ (ftsZ) gene, partial cds
GGTGGTACTGGAACCGGTGCAGCACCGGTAATTGCAAAAGCAGCCAGAGAAGTAAGAGCCGCAGTTAAGGATAGAGCGCCAAAAGAAAAAAAGATATTGACTGTTGGAGTTGTAACTAAACCGTTCGGTTTTGAAGGTGTGCGCCGTATGCGCATTGCAGAGCTTGGACTTGAAGAACTGCAAAAATACGTGGATACACTTATTGTCATTCCAAATCAGAATTTATTTAGAATTGCAAATGAAAAAACTACATTTTCTGATGCATTTAAGCTTGCTGATAATGTTTTGCACATTGGCATCAGAGGATTAACTGACTTGATGGTCATGCCAGGGCTTATCAATCTTGACTTCGCT
>247w_Drosophila_engyochracea [organism=Wolbachia endosymbiont of Drosophila engyochracea] FtsZ (ftsZ) gene, partial cds
GGTGGTACTGGAACCGGTGCAGCACCGGTAATTGCAAAAGCAGCCAGAGAAGTAAGAGCCGCAGTTAAGGATAGAGCGCCAAAAGAAAAAAAGATATTGACTGTTGGAGTTGTAACTAAACCGTTCGGTTTTGAAGGTGTGCGCCGTATGCGCATTGCAGAGCTTGGACTTGAAGAACTGCAAAAATACGTGGATACACTTATTGTCATTCCAAATCAGAATTTATTTAGAATTGCAAATGAAAAAACTACATTTTCTGATGCATTTAAGCTTGCTGATAATGTTTTGCACATTGGCATCAGAGGATTAACTGACTTGATGGTCATGCCAGGGCTTATCAATCTTGACTTCGCT
>266w_Drosophila_hawaiiensis [organism=Wolbachia endosymbiont of Drosophila hawaiiensis] FtsZ (ftsZ) gene, partial cds
GGTGGTACTGGAACCGGTGCAGCACCGGTAATTGCAAAAGCAGCCAGAGAAGTAAGAGCCGCAGTTAAGGATAGAGCGCCAAAAGAAAAAAAGATATTGACTGTTGGAGTTGTAACTAAACCGTTCGGTTTTGAAGGTGTGCGCCGTATGCGCATTGCAGAGCTTGGACTTGAAGAACTGCAAAAATACGTGGATACACTTATTGTCATTCCAAATCAGAATTTATTTAGAATTGCAAATGAAAAAACTACATTTTCTGATGCATTTAAGCTTGCTGATAATGTTTTGCACATTGGCATCAGAGGATTAACTGACTTGATGGTCATGCCAGGGCTTATCAATCTTGACTTCGCT
>250_2w_Drosophila_engyochracea [organism=Wolbachia endosymbiont of Drosophila engyochracea] FtsZ (ftsZ) gene, partial cds
GGTGGTACTGGAACCGGTGCAGCACCGGTAATTGCAAAAGCAGCCAGAGAAGCAAGAGCCGCAGTTAAGGATAGAGCGCCAAAAGAAAAAAAGATACTGACTGTTGGAGTTGTAACTAAACCGTTCGGTTTTGAAGGTGTGCGCCGTATGCGCATTGCAGAGCTTGGACTTGAAGAACTGCAAAAATACGTGGATACACTTATTGTCATTCCAAATTAGAATTTATTTAGAATTGCAAATGAAAAAACTACATTTTCTGATGCATTTAAGCTTGCTGATAATGTTTTGCACGTTGGCATCAGAGGATTAACTGACTTGATGGTCATGCCAGGGCTTATCAATCTTGACTTCGCT
>244w_Drosophila_nigrocirrus [organism=Wolbachia endosymbiont of Drosophila nigrocirrus] FtsZ (ftsZ) gene, partial cds
GGTGGTACTGGAACCGGTGCAGCACCGGTAATTGCAAAAGCAGCCAGAGAAGCAAGAGCCGCAGTTAAGGATAGAGCGCCAAAAGAAAAAAAGATATTGACTGTTGGAGTTGTAACTAAACCGTTCGGTTTTGAAGGTGTGCGCCGTATGCGCATTGCAGAGCTTGGACTTGAAGAACTGCAAAAATACGTGGATACACTTATTGTCATTCCAAATCAGAATTTATTTAGAATTGCAAATGAAAAAACTACATTTTCTGATGCATTTAAGCTTGCTGATAATGTTTTGCACATTGGCATCAGAGGATTAACTGACTTGATGGTCATGCCAGGGCTTATCAATCTTGACTTCGCT
>197w_Drosophila_prolacticilla [organism=Wolbachia endosymbiont of Drosophila prolacticilla] FtsZ (ftsZ) gene, partial cds
GATGTTGGTAAAGGTGCAGCAGAAGAATCAATTGATGAGATTATGGAGCATATAAAAGATAGCCATATGCTCTTTATCACAGCAGGTATGGGTGGTGGTACTGGAACAGGTGCTGCACCGGTAATTGCAAAAGCAGCAAGAGAAGCAAGAGCGGTAGTTAAAGATAAGGGAGCAAAAGAAAAAAAGATATTGACTGTTGGAGTTGTAACTAAGCCGTTCGGTTTTGAAGGTGTGCGACGTATGCGCATTGCAGAGCTTGGACTTGAAGAGCTGCAAAAATACGTAGATACACTTATTGTCATTCCCAATCAAAATTTATTTAGAATTGCTAACGAGAAAACTACATTTGCTGACGCATTTCAACTCGCCGATAATGTTCTGCATATTGGCATAAGAGGAGTAACTGATTTGATGATCATGCCAGGACTGATTAATCTTGATTTTGCT
>059w_Drosophila_basimacula [organism=Wolbachia endosymbiont of Drosophila basimacula] FtsZ (ftsZ) gene, partial cds
GATGTTGGCAAAGGTGCAGCAGAAGAATCAATCGATGAAATTATGGAGCATATAAAAGATAGCCATATGCTCTTTATCACAGCAGGGATGGGTGGTGGTACTGGAACAGGTGCTGCACCGGTAATTGCAAAAGCAGCCAGAGAAGCAAGAGCGGTAGTTAAAGATAAAGGAGCAAAAGAAAAAAAGATACTGACTGTTGGAGTTGTAACTAAGCCGTTCGGTTTTGAAGGTGTGCGACGTATGCGCATTGCAGAACTTGGACTTGAAGAGTTGCAAAAATACGTAGATACACTTATTGTCATTCCCAATCAAAATTTATTTAGAATTGCTAATGAGAAAACTACATTTGCTGACGCATTTCAACTCGCCGATAATGTTCTGCATATTGGCATAAGAGGAGTAACTGATTTGATGATCATGCCAGGACTGATTAATCTTGATTTTGCT
>212w_Drosophila_basimacula [organism=Wolbachia endosymbiont of Drosophila basimacula] FtsZ (ftsZ) gene, partial cds
GATGTTGGCAAAGGTGCAGCAGAAGAATCAATCGATGAAATTATGGAGCATATAAAAGATAGCCATATGCTCTTTATCACAGCAGGGATGGGTGGTGGTACTGGAACAGGTGCTGCACCGGTAATTGCAAAAGCAGCCAGAGAAGCAAGAGCGGTAGTTAAAGATAAAGGAGCAAAAGAAAAAAAGATACTGACTGTTGGAGTTGTAACTAAGCCGTTCGGTTTTGAAGGTGTGCGACGTATGCGCATTGCAGAACTTGGACTTGAAGAGTTGCAAAAATACGTAGATACACTTATTGTCATTCCCAATCAAAATTTATTTAGAATTGCTAATGAGAAAACTACATTTGCTGACGCATTTCAACTCGCCGATAATGTTCTGCATATTGGCATAAGAGGAGTAACTGATTTGATGATCATGCCAGGACTGATTAATCTTGATTTTGCT
>213w_Drosophila_basimacula [organism=Wolbachia endosymbiont of Drosophila basimacula] FtsZ (ftsZ) gene, partial cds
GATGTTGGTAAAGGTGCAGCAGAGGAGTCGATCGAAGAGATTATGGAGCATATAAAAGATAGTCATATGCTTTTTATTACAGCAGGAATGGGTGGTGGCACTGGAACGGGAGCTGCACCAGTGATTGCAAAAGCAGCAAGAGAAATTAAAGCAGCAATTAAAGATAAGGGATCAAAAGAAAAAAAGATACTTACTGTTGGGGTTGTAACTAAGCCATTTGGTTTTGAGGGTATGCGACGTATGCGGACTGCAGAACTTGGCCTTGAGGAGTTGCAGAAGTATGTGGATACTCTTATTGTCATTCCAAATCAGAACTTATTTAGAATTGCTAATGAAAAAACTACATTTTCTGATGCATTTAAGCTTGCAGATAATGTTTTACATATTGGCATAAGAGGAGTCACAGACCTTATGGTGATGCCAGGGCTAATTAATCTTGATTTTGCT
>005w_Drosophila_basimacula [organism=Wolbachia endosymbiont of Drosophila basimacula] GatB (gatB) gene, partial cds
TTAAATCGTGCAGGGGTTGCTTTAATGGAAATTGTTTCAGAGCCAGATCTTCGTTCATCTGCAGAAGCTGCAGAATTCATGAAAAAATTGAGGCAGATTTTGCGTTACATCGGTTCATGTGATGGTGATATGGAAAAGGGGTCACTTCGCTGTGATGCAAATGTTTCTGTTCGCCCAAAGGGTAGTAGCACATTTGGCACTCGTTGTGAAATAAAAAACTTAAATTCAATACGTTATATTGTACAAGCTATAGATTATGAAGCACAAAGGCAGATCAAAATTTTGGAAAGCGGAGGAGAAATAAGTCAAGATACCTTATTGTTTGATGTCACTTTAGGAAAAACAAAAGTGATGAGAAGCAAAGAAGATTCAAGTGACTATAGATATTTCCCTGAACCTGATTTGCTACCTGTTGAAATAAGCCAAGACAAAATTGATTCTATTAAATCATCT
>020w_Scaptomyza_caliginosa [organism=Wolbachia endosymbiont of Scaptomyza caliginosa] GatB (gatB) gene, partial cds
TTAAATCGTGCAGGGGTTGCTTTAATGGAAATTGTTTCAGAGCCAGATCTTCGTTCATCTGCAGAAGCTGCAGAATTCATGAAAAAATTGAGGCAGATTTTGCGTTACATCGGTTCATGTGATGGTGATATGGAAAAGGGGTCACTTCGCTGTGATGCAAATGTTTCTGTTCGCCCAAAGGGTAGTAGCACATTTGGCACTCGTTGTGAAATAAAAAACTTAAATTCAATACGTTATATTGTACAAGCTATAGATTATGAAGCACAAAGGCAGATCAAAATTTTGGAAAGCGGAGGAGAAATAAGTCAAGATACCTTATTGTTTGATGTCACTTTAGGAAAAACAAAAGTGATGAGAAGCAAAGAAGATTCAAGTGACTATAGATATTTCCCTGAACCTGATTTGCTACCTGTTGAAATAAGCCAAGACAAAATTGATTCTATTAAATCATCT
>123w_Drosophila_prolaticilia [organism=Wolbachia endosymbiont of Drosophila prolaticilia] GatB (gatB) gene, partial cds
TTAAATCGTGCAGGGGTTGCTTTAATGGAAATTGTTTCAGAGCCAGATCTTCGTTCATCTGCAGAAGCTGCAGAATTCATGAAAAAATTGAGGCAGATTTTGCGTTACATCGGTTCATGTGATGGTGATATGGAAAAGGGGTCACTTCGCTGTGATGCAAATGTTTCTGTTCGCCCAAAGGGTAGTAGCACATTTGGCACTCGTTGTGAAATAAAAAACTTAAATTCAATACGTTATATTGTACAAGCTATAGATTATGAAGCACAAAGGCAGATCAAAATTTTGGAAAGCGGAACAGAAATAAGTCAAGATACCTTATTGTTTGATGTCACTTTAGGAAAAACAAAAGTGATGAGAAGCAAAGAAGATTCAAGTGACTATAGATATTTCCCTGAACCTGATTTGCTACCTGTTGAAATAAGCCAAGACAAAATTGATTCTATTAAATCATCT
>155w_Drosophila_micromyia [organism=Wolbachia endosymbiont of Drosophila micromyia] GatB (gatB) gene, partial cds
TTAAATCGTGCAGGGGTTGCTTTAATGGAAATTGTTTCAGAGCCAGATCTCCGTTCATCTGCAGAAGCTGCAGAATTCATGAAAAAATTGAGGCAGATTTTGCGTTATATTGGTTCATGTGATGGTGATATGGAAAAGGGGTCGCTTCGCTGTGATGCAAATGTTTCTGTTCGCCCAAATGGTAGTAGCACATTTGGCACTCGTTGTGAAATAAAAAACTTAAATTCAATACGTTATATTGTACAAGCTATAGATTATGAAACACAAAGGCAAATCAAAATTTTGGAAAACGGAGGAGAAATAAGTCAAGATACCTTATTGTTTGATGTCACTTTAGGAAAAACAAAAGTGATGAGAAGCAAAGAAGATTCAAGTGACTATAGATATTTCCCTGAACCTGATTTGCTACCTGTTGAAATAAGCCAAGACAAAATTGATTCTATTAAATCATCT
>175w_Drosophila_prostopalpis [organism=Wolbachia endosymbiont of Drosophila prostopalpis] GatB (gatB) gene, partial cds
TTAAATCGTGCAGGGGTTGCTTTAATGGAAATTGTTTCAGAGCCAGATCTTCGTTCATCTGCAGAAGCTGCAGAATTCATGAAAAAATTGAGGCAGATTTTGCGTTACATCGGTTCATGTGATGGTGATATGGAAAAGGGGTCACTTCGCTGTGATGCAAATGTTTCTGTTCGCCCAAAGGGTAGTAGCACATTTGGCACTCGTTGTGAAATAAAAAACTTAAATTCAATACGTTATATTGTACAAGCTATAGATTATGAAGCACAAAGGCAGGTCAAAATTTTGGAAAGCGGAAGAGAAATAAGTCAAGATACCTTATTGTTTGATGTCACTTTAGGAAAAACAAAAGTGATGAGAAGCAAAGAAGATTCAAGTGACTATAGATATTTCCCTGAACCTGATTTGCTACCTGTTGAAATAAGCCAAGACAAAATTGATTCTATTAAATCATCT
>185w_Drosophila_ancyla [organism=Wolbachia endosymbiont of Drosophila ancyla] GatB (gatB) gene, partial cds
TTAAATCGTGCAGGGGTTGCTTTAATGGAAATTGTTTCAGAGCCAGATCTTCGTTCATCTGCAGAAGCTGCAGAATTCATGAAAAAATTGAGGCAGATTTTGCGTTACATCGGTTCATGTGATGGTGATATGGAAAAGGGGTCACTTCGCTGTGATGCAAATGTTTCTGTTCGCCCAAAGGGTAGTAGCACATTTGGCACTCGTTGTGAAATAAAAAACTTAAATTCAATACGTTATATTGTACAAGCTATAGATTATGAAGCACAAAGGCAGATCAAAATTTTGGAAAGCGGAGGAGAAATAAGTCAAGATACCTTATTGTTTGATGTCACTTTAGGAAAAACAAAAGTGATGAGAAGCAAAGAAGATTCAAGTGACTATAGATATTTCCCTGAACCTGATTTGCTACCTGTTGAAATAAGCCAAGACAAAATTGATTCTATTAAATCATCT
>212w_Drosophila_basimacula [organism=Wolbachia endosymbiont of Drosophila basimacula] GatB (gatB) gene, partial cds
TTAAATCGTGCAGGGGTTGCTTTAATGGAAATTGTTTCAGAGCCAGATCTTCGTTCATCTGCAGAAGCTGCAGAATTCATGAAAAAATTGAGGCAGATTTTGCGTTACATCGGTTCATGTGATGGTGATATGGAAAAGGGGTCACTTCGCTGTGATGCAAATGTTTCTGTTCGCCCAAAGGGTAGTAGCACATTTGGCACTCGTTGTGAAATAAAAAACTTAAATTCAATACGTTATATTGTACAAGCTATAGATTATGAAGCACAAAGGCAGATCAAAATTTTGGAAAGCGGAGGAGAAATAAGTCAAGATACCTTATTGTTTGATGTCACTTTAGGAAAAACAAAAGTGATGAGAAGCAAAGAAGATTCAAGTGACTATAGATATTTCCCTGAACCTGATTTGCTACCTGTTGAAATAAGCCAAGACAAAATTGATTCTATTAAATCATCT
>041w_Drosophila_basimacula [organism=Wolbachia endosymbiont of Drosophila basimacula] GatB (gatB) gene, partial cds
TTAAATCGTGCAGGGGTTGCTTTAATGGAAATTGTTTCAGAGCCAGATCTTCGTTCATCTGCAGAAGCTGCAGAATTCATGAAAAAATTGAGGCAGATTTTGCGTTACATCGGTTCATGTGATGGTGATATGGAAAAGGGGTCACTTCGCTGTGATGCAAATGTTTCTGTTCGCCCAAAGGGTAGTAGCACATTTGGCACTCGTTGTGAAATAAAAAACTTAAATTCAATACGTTATATTGTACAAGCTATAGATTATGAAGCACAAAGGCAGATCAAAATTTTGGAAAGCGGAGGAGAAATAAGTCAAGATACCTTATTGTTTGATGTCACTTTAGGAAAAACAAAAGTGATGAGAAGCAAAGAAGATTCAAGTGACTATAGATATTTCCCTGAACCTGATTTGCTACCTGTTGAAATAAGCCAAGACAAAATTGATTCTATTAAATCATCT
>221w_Drosophila_seclusa [organism=Wolbachia endosymbiont of Drosophila seclusa] GatB (gatB) gene, partial cds
TTAAATCGTGCAGGGGTTGCTTTAATGGAAATTGTTTCAGAGCCAGATCTTCGTTCATCTGCAGAAGCTGCAGAATTCATGAAAAAATTGAGGCAGATTTTGCGTTACATCGGTTCATGTGATGGTGATATGGAAAAGGGGTCACTTCGCTGTGATGCAAATGTTTCTGTTCGCCCAAAGGGTAGTAGCACATTTGGCACTCGTTGTGAAATAAAAAACTTAAATTCAATACGTTATATTGTACAAGCTATAGATTATGAAGCACAAAGGCAGATCAAAATTTTGGAAAGCGGAGGAGAAATAAGTCAAGATACCTTATTGTTTGATGTCACTTTAGGAAAAACAAAAGTGATGAGAAGCAAAGAAGATTCAAGTGACTATAGATATTTCCCTGAACCTGATTTGCTACCTGTTGAAATAAGCCAAGACAAAATTGATTCTATTAAATCATCT
>005w_Drosophila_basimacula [organism=Wolbachia endosymbiont of Drosophila basimacula] HcpA (hcpA) gene, partial cds
GCTATATTTGCTGCACGCAAGGAAAATCTACCAAAAGATAAAATAGAAACAGCAATAAAAAATGCAGCTGGTAACGTTGCTGGAGAAAGTTATGAAGAAATACAATATGAAGGTTGCGGACCTTCTGGTGCTGCACTTATTGTCCATGCTCTGACAAATAATCGCAACCGAACTGCTTCTGAGATACGTTATATCTTTTCTCGCAAAGGCGGTAATTTGGGAGAAACAGGATGTGTGAGTTACCTTTTCGATCATGTAGGCTTAATTGTCTATAAAGCAGAGGGTATAAATTTTGAAGATTTATTTAACTATGGAATTGAATTAGAAGTATTGAATGTTGAGGAAAATAACAAAGAAGAATTATATGTTATAACTTGT
>020w_Scaptomyza_caliginosa [organism=Wolbachia endosymbiont of Scaptomyza caliginosa] HcpA (hcpA) gene, partial cds
GCTATATTTGCTGCACGCAAGGAAAATCTACCAAAAGATAAAATAGAAACAGCAATAAAAAATGCAGCTGGTAACGTTGCTGGAGAAAGTTATGAAGAAATACAATATGAAGGTTGCGGACCTTCTGGTGCTGCACTTATTGTCCATGCTCTGACAAATAATCGCAACCGAACTGCTTCTGAGATACGTTATATCTTTTCTCGCAAAGGCGGTAATTTGGGAGAAACAGGATGTGTGAGTTACCTTTTCGATCATGTAGGCTTAATTGTCTATAAAGCAGAGGGTATAAATTTTGAAGATTTATTTAACTATGGAATTGAATTAGAAGTATTGAATGTTGAGGAAAATAACAAAGAAGAATTATATGTTATAACTTGT
>041w_Drosophila_basimacula [organism=Wolbachia endosymbiont of Drosophila basimacula] HcpA (hcpA) gene, partial cds
GCTATATTTGCTGCACGCAAGGAAAATCTACCAAAAGATAAAATAGAAACAGCAATAAAAAATGCAGCTGGTAACGTTGCTGGAGAAAGTTATGAAGAAATACAATATGAAGGTTGCGGACCTTCTGGTGCTGCACTTATTGTCCATGCTCTGACAAATAATCGCAACCGAACTGCTTCTGAGATACGTTATATCTTTTCTCGCAAAGGCGGTAATTTGGGAGAAACAGGATGTGTGAGTTACCTTTTCGATCATGTAGGCTTAATTGTCTATAAAGCAGAGGGTATAAATTTTGAAGATTTATTTAACTATGGAATTGAATTAGAAGTATTGAATGTTGAGGAAAATAACAAAGAAGAATTATATGTTATAACTTGT
>185w_Drosophila_ancyla [organism=Wolbachia endosymbiont of Drosophila ancyla] HcpA (hcpA) gene, partial cds
GCTATATTTGCTGCACGCAAGGAAAATCTACCAAAAGATAAAATAGAAACAGCAATAAAAAATGCAGCTGGTAACGTTGCTGGAGAAAGTTATGAAGAAATACAATATGAAGGTTGCGGACCTTCTGGTGCTGCACTTATTGTCCATGCTCTGACAAATAATCGCAACCGAACTGCTTCTGAGATACGTTATATCTTTTCTCGCAAAGGCGGTAATTTGGGAGAAACAGGATGTGTGAGTTACCTTTTCGATCATGTAGGCTTAATTGTCTATAAAGCAGAGGGTATAAATTTTGAAGATTTATTTAACTATGGAATTGAATTAGAAGTATTGAATGTTGAGGAAAATAACAAAGAAGAATTATATGTTATAACTTGT
>187w_Drosophila_atroscutellata [organism=Wolbachia endosymbiont of Drosophila Drosophila_atroscutellata] HcpA (hcpA) gene, partial cds
GCTATATTTGCTGCACGCAAGGAAAATCTACCAAAAGATAAAATAGAAACAGCAATAAAAAATGCAGCTGGTAACGTTGCTGGAGAAAGTTATGAAGAAATACAATATGAAGGTTGCGGACCTTCTGGTGCTGCACTTATTGTCCATGCTCTGACAAATAATCGCAACCGAACTGCTTCTGAGATACGTTATATCTTTTCTCGCAAAGGCGGTAATTTGGGAGAAACAGGATGTGTGAGTTACCTTTTCGATCATGTAGGCTTAATTGTCTATAAAGCAGAGGGTATAAATTTTGAAGATTTATTTAACTATGGAATTGAATTAGAAGTATTGAATGTTGAGGAAAATAACAAAGAAGAATTATATGTTATAACTTGT
>203w_Scaptomyza_nasalis [organism=Wolbachia endosymbiont of Scaptomyza nasalis] HcpA (hcpA) gene, partial cds
GCTATATTTGCTGCACGCAAGGAAAATCTACCAAAAGATAAAATAGAAACAGCAATAAAAAATGCAGCTGGTAACGTTGCTGGAGAAAGTTATGAAGAAATACAATATGAAGGTTGCGGACCTTCTGGTGCTGCACTTATTGTCCATGCTCTGACAAATAATCGCAACCGAACTGCTTCTGAGATACGTTATATCTTTTCTCGCAAAGGCGGTAATTTGGGAGAAACAGGATGTGTGAGTTACCTTTTCGATCATGTAGGCTTAATTGTCTATAAAGCAGAGGGTATAAATTTTGAAGATTTATTTAACTATGGAATTGAATTAGAAGTATTGAATGTTGAGGAAAATAACAAAGAAGAATTATATGTTATAACTTGT
>216w_Drosophila_redunca [organism=Wolbachia endosymbiont of Drosophila redunca] HcpA (hcpA) gene, partial cds
GCTATATTTGCTGCACGCAAGGAAAATCTACCAAAAGATAAAATAGAAACAGCAATAAAAAATGCAGCTGGTAACGTTGCTGGAGAAAGTTATGAAGAAATACAATATGAAGGTTGCGGACCTTCTGGTGCTGCACTTATTGTCCATGCTCTGACAAATAATCGCAACCGAACTGCTTCTGAGATACGTTATATCTTTTCTCGCAAAGGCGGTAATTTGGGAGAAACAGGATGTGTGAGTTACCTTTTCGATCATGTAGGCTTAATTGTCTATAAAGCAGAGGGTATAAATTTTGAAGATTTATTTAACTATGGAATTGAATTAGAAGTATTGAATGTTGAGGAAAATAACAAAGAAGAATTATATGTTATAACTTGT
>221w_Drosophila_seclusa [organism=Wolbachia endosymbiont of Drosophila seclusa] HcpA (hcpA) gene, partial cds
GCTATATTTGCTGCACGCAAGGAAAATCTACCAAAAGATAAAATAGAAACAGCAATAAAAAATGCAGCTGGTAACGTTGCTGGAGAAAGTTATGAAGAAATACAATATGAAGGTTGCGGACCTTCTGGTGCTGCACTTATTGTCCATGCTCTGACAAATAATCGCAACCGAACTGCTTCTGAGATACGTTATATCTTTTCTCGCAAAGGCGGTAATTTGGGAGAAACAGGATGTGTGAGTTACCTTTTCGATCATGTAGGCTTAATTGTCTATAAAGCAGAGGGTATAAATTTTGAAGATTTATTTAACTATGGAATTGAATTAGAAGTATTGAATGTTGAGGAAAATAACAAAGAAGAATTATATGTTATAACTTGT
>MLL6w_Drosophila_murphyi [organism=Wolbachia endosymbiont of Drosophila murphyi] HcpA (hcpA) gene, partial cds
GCTATATTTGCTGCACGCAAGGAAAATCTACCAAAAGATAAAATAGAAACAGCAATAAAAAATGCAGCTGGTAACGTTGCTGGAGAAAGTTATGAAGAAATACAATATGAAGGTTGCGGACCTTCTGGTGCTGCACTTATTGTCCATGCTCTGACAAATAATCGCAACCGAACTGCTTCTGAGATACGTTATATCTTTTCTCGCAAAGGCGGTAATTTGGGAGAAACAGGATGTGTGAGTTACCTTTTCGATCATGTAGGCTTAATTGTCTATAAAGCAGAGGGTATAAATTTTGAAGATTTATTTAACTATGGAATTGAATTAGAAGTATTGAATGTTGAGGAAAATAACAAAGAAGAATTATATGTTATAACTTGT
>200w_Scaptomyza_crassifemur [organism=Wolbachia endosymbiont of Scaptomyza crassifemur] HcpA (hcpA) gene, partial cds
GCTATATTTGCTGCACGCAAGGAAAATCTACCAAAAGATAAAATAGAAACAGCAATAAAAAATGCAGCTGGTAACGTTGCTGGAGAAAGTTATGAAGAAATACAATATGAAGGTTGCGGACCTTCTGGTGCTGCACTTATTGTCCATGCTCTGACAAATAATCGCAACCGAACTGCTTCTGAGATACGTTATATCTTTTCTCGCAAAGGCGGTAATTTGGGAGAAACAGGATGTGTGAGTTACCTTTTCGATCATGTAGGCTTAATTGTCTATAAAGCAGAGGGTATAAATTTTGAAGATTTATTTAACTATGGAATTGAATTAGAAGTATTGAATGTTGAGGAAAATAACAAAGAAGAATTATATGTTATAACTTGT
>123w_Drosophila_prolaticilia [organism=Wolbachia endosymbiont of Drosophila prolaticilia] HcpA (hcpA) gene, partial cds
GCTATATTTGCTGCACGCAAGGAAAATCTACCAAAAGATAAAATAGAAACAGCAATAAAAAATGCAGCTGGTAACGTTGCTGGAGAAAGTTATGAAGAAATACAATATGAAGGTTGCGGACCTTCTGGTGCTGCACTTATTGTCCATGCTCTGACAAATAATCGCAACCGAACTGCTTCTGAGATACGTTATATCTTTTCTCGCAAAGGCGGTAATTTGGGAGAAACAGGATGTGTGAGTTACCTTTTCGATCATGTAGGCTTAATTGTCTATAAAGCAGAGGGTATAAATTTTGAAGATTTATTTAACTATGGAATTGAATTAGAAGTATTGAATGTTGAGGAAAATGACAAAGAAGAATTATATGTTATAACTTGT
>175w_Drosophila_prostopalpis [organism=Wolbachia endosymbiont of Drosophila prostopalpis] HcpA (hcpA) gene, partial cds
GCTATATTTGCTGCACGCAAGGAAAATCTACCAAAAGATAAAATAGAAACAGCAATAAAAAATGCAGCTGGTAACGTTGCTGGAGAAAGTTATGAAGAAATACAATATGAAGGTTGCGGACCTTCTGGTGCTGCACTTATTGTCCATGCTCTGACAAATAATCGCAACCGAACTGCTTCTGAGATACGTTATATCTTTTCTCGCAAAGGCGGTAATTTGGGAGAAACAGGATGTGTGAGTTACCTTTTCGATCATGTAGGCTTAATTGTCTATAAAGCAGAGGGTATAAATTTTGAAGATTTATTTAACTATGGAATTGAATTAGAAGTATTGAATGTTGAGGAAAATGACAAAGAAGAATTATATGTTATAACTTGT
>16_2w_Drosophila_largespots [organism=Wolbachia endosymbiont of Drosophila largespots] HcpA (hcpA) gene, partial cds
GCTATATTTGCTGCACGCAAGGAAAATCTACCAAAAGATAAAATAGAAACAGCAATAAAAAATGCAGCTGGTAACGTTGCTGGAGAAAGTTATGAAGAAATACAATATGAAGGTTGCGGACCTTCTGGTGCTGCACTTATTGTCCATGCTCTGACAAATAATCGCAACCGAACTGCTTCTGAGATACGTTATATCTTTTCTCGCAAAGGCGGTAATTTGGGAGAAACAGGATGTGTGAGTTACCTTTTCGATCATGTAGGCTTAATTGTCTATAAAGCAGAGGGTATAAATTTTGAAGATTTATTTAACTATGGAATTGAATTAGAAGTATTGAATGTTGAGGAAAATGACAAAGAAGAATTATATGTTATAACTTGT
>145w_Drosophila_quasiexpansa [organism=Wolbachia endosymbiont of Drosophila quasiexpansa] HcpA (hcpA) gene, partial cds
GCTATATTTGCTGCACCCAAGGAAAATCTACCAAAAGATAAAATAGAAACAGCAATAAAAAATGCAGCTGGTAACGTTGCTGGAGAAAGTTATGAAGAAATACAATATGAAGGTTGCGGACCTTCTGGTGCTGCACTTATTGTCCATGCTCTGACAAATAATCGCAACCGAACTGCTTCTGAGATACGTTATATCTTTTCTCGCAAAGGCGGTAATTTGGGAGAAACAGGATGTGTGAGTTACCTTTTCGATCATGTAGGCTTAATTGTCTATAAAGCAGAGGGTATAAATTTTGAAGATTTATTTAACTATGGAATTGAATTAGAAGTATTGAATGTTGAGGAAAATAACAAAGAAGAATTATATGTTATAACTTGT
>244w_Drosophila_nigrocirrus [organism=Wolbachia endosymbiont of Drosophila nigrocirrus] HcpA (hcpA) gene, partial cds
GCTATATTTGCTGCACGCAAGGAAAATCTACCAAAAGATAAAATAGAAACAGCAATAAAAAATGCAACTGGTAACATTGCTGGAGAAAATTACGAGGAAATACAATATGAAGGTCATGGGCCTTCTGGTACTGCACTCATTGTCCATGCCTTGACTAATAACCGCAACCGTACTGCTTCTGAGGTACGTTATATATTTTCTCGCAAGGGTGGAAACTTGGGAGAAACAGGAAGTGTTAGTTACCTTTTTGATCATGTAGGTTTAATTGTCTATAAAGCAGAGGGTGTGAATTTTGATGATTTATTCAGTCATGGAATCGAATTAGAAGTATTGAATATTGAGGAAAATGACAAAGAAGGATTACACGTTATAACTTGT
>16_1w_Drosophila_largespots [organism=Wolbachia endosymbiont of Drosophila largespots] HcpA (hcpA) gene, partial cds
GCTATATTTGCTGCACGCAAGGAAAATCTACCAAAAGATAAAATAGAAACAGCAATAAAAAATGCAACTGGTAGCATTGCTGGAGAAAATTACGAGGAAATACAATATGAAGGTCATGGGCCTTCTGGTACTGCACTCATTGTCCATGCCTTGACTAATAACCGCAACCGTACTGCTTCTGAGGTACGTTATATATTTTCTCGCAAGGGTGGAAACTTGGGAGAAACAGGAAGTGTTAGTTACCTTTTTGATCATGTAGGTTTAATTGTCTATAAAGCAGAGGGTGTGAATTTTGATGATTTATTCAGTCATGGAATCGAATTAGAAGTATTGAATATTGAGGAAAATGACAAAGAAGGATTACACGTTATAACTTGT
>3_A12w_Drosophila_suzukii [organism=Wolbachia endosymbiont of Drosophila suzukii] HcpA (hcpA) gene, partial cds
GCTATATTTGCTGCACGCAAGGAAAATCTACCAAAAGATAAAATAGAAACAGCAATAAAAAATGCAACTGGTAACGTTGCTGGAGAAAATTACGAGGAAATCCAATATGAAGGTCATGGGCCTTCTGGCACTGCACTCATTGTCCATGCCTTGACTAATAACCGCAACCGTACTGCTTCTGAGGTACGTTATATATTTTCTCGCAAGGGTGGAAATTTAGGAGAAACAGGAAGCGTTAGTTACCTTTTCGATCATGTAGGCTTAATCGTCTATAAAGCAGAGGGTGTGAATTTTGACGATTTATTCAGTCATGGAATCGAATTAGAAGTATTGAATGTTGAGGAAAATGACAAAGAAGGATTACACGTTATAACTTGT
>3_C3w_Drosophila_suzukii [organism=Wolbachia endosymbiont of Drosophila suzukii] HcpA (hcpA) gene, partial cds
GCTATATTTGCTGCGCGCAAGGAAAATTTGCCAAAAGATAAAATAGAAACAGCAATAAAAAATGCAACTGGTAACGTTGCTGGAGAAAATTATGAGGAAATCCAATATGAAGGTCATGGGCCTTCTGGCACTGCACTCATTGTCCATGCCTTGACTAATAACCGCAACCGTACTGCTTCTGAGGTACGTTATATCTTTTCTCGTAAAGGTGGAAATTTAGGAGAAACAGGAAGTGTTAGTTACCTTTTCGATCATGTAGGCTTAATCGTCTATAAAGCAGAGGGTGTGAATTTTGACGATTTATTCAGTCATGGAATCGAATTAGAAGTATTGAATATTGAGGAAAATGACAAAGAAGGATTACACGTTATAACTTGT
>171w_Drosophila_murphyi [organism=Wolbachia endosymbiont of Drosophila murphyi] HcpA (hcpA) gene, partial cds
GCAATATTTGCTGCACGGAAAGAAAATTTACCAAAAGATAAGATAGATCTAGCAATAAAAAATGCAGCTGGTAACGTTGCTGGAGAAAATTACGATGAGATACAATACGAGGGTCATGGTCCTTCTGGAACTGCATTGATTGTGCATGCCATGACAAACAATCGTAATCGCACCGCTTCTGAGATACGTTATATTTTTTCTCGCAAAGGTGGAAATTTAGGGGAAACTGGAAGTGTTAGCTATCTTTTTGATCATGTAGGTTTGATTGTTTATAAAGAAACAGAAAATATAAATTTTGAGGATTTATTTAATTATGGAATTGAATTAGAAGTGTTGAATATTGAGGAAAATAGTGCAGAAAAGGTATACATTATCACTTGT
>127w_Drosophila_kikiko [organism=Wolbachia endosymbiont of Drosophila kikiko] HcpA (hcpA) gene, partial cds
GCTATCTTTTCTGCGCGAAAGGAAAATCTACCAAAAGATAAAATAGAAACAGCAATAAAAAATGCAGCTGGTAACATTGCTGGAGAAAGTTATGAAGAAATACAATATGAAGGCTGCGGACCTTCTGGTGCTGCACTTATTGTCCATGCTCTGACAAATAATCGCAACCGAACTGCTTCTGAGATACGTTATATCTTTTCTCGCAAAGGCGGTAATTTGGGAGAAACAGGATGTGTGAGTTACCTTTTCGATCATGTAGGCTTAATTGTCTATAAAGCAGAGGGTATAAATTTTGAAGATTTATTTAACTATGGAATTGAATTAGAAGTATTGAATGTTGAGGAAAATAACAAGGAAGAATTATATGTTATAACTTGT
>152w_Scaptomyza_cyrtandrae [organism=Wolbachia endosymbiont of Scaptomyza cyrtandrae] HcpA (hcpA) gene, partial cds
GCTATCTTTTCTGCGCGAAAGGAAAATCTACCAAAAGATAAAATAGAAACAGCAATAAAAAATGCAGCTGGTAACGTTGCTGGAGAAAGTTATGAAGAAATACAATATGAAGGCTGCGGACCTTCTGGTGCTGCACTTATTGTCCATGCTCTGACAAATAATCGCAACCGAACTGCTTCTGAGATACGTTATATCTTTTCTCGCAAAGGCGGTAATTTGGGAGAAACAGGATGTGTGAGTTACCTTTTCGATCATGTAGGCTTAATTGTCTATAAAGCAGAGGGTATAAATTTTGAAGATTTATTTAACTATGGAATTGAATTAGAAGTATTGAATGTTGAGGAAAATAACAAGGAAGAATTATATGTTATAACTTGT
>208w_Drosophila_apodasta [organism=Wolbachia endosymbiont of Drosophila apodasta] HcpA (hcpA) gene, partial cds
GCTATCTTTTCTGCGCGAAAGGAAAATCTACCAAAAGATAAAATAGAAACAGCAATAAAAAATGCAGCTGGTAACGTTGCTGGAGAAAGTTATGAAGAAATACAATATGAAGGCTGCGGACCTTCTGGTGCTGCACTTATTGTCCATGCTCTGACAAATAATCGCAACCGAACTGCTTCTGAGATACGTTATATCTTTTCTCGCAAAGGCGGTAATTTGGGAGAAACAGGATGTGTGAGTTACCTTTTCGATCATGTAGGCTTAATTGTCTATAAAGCAGAGGGTATAAATTTTGAAGATTTATTTAACTATGGAATTGAATTAGAAGTATTGAATGTTGAGGAAAATAACAAGGAAGAATTATATGTTATAACTTGT
>6771w_Culex_quinquefasciatus [organism=Wolbachia endosymbiont of Culex quinquefasciatus] HcpA (hcpA) gene, partial cds
GCTATCTTTTCTGCGCGAAAGGAAAATCTACCAAAAGATAAAATAGAAACAGCAATAAAAAATGCAGCTGGTAACGTTGCTGGAGAAAGTTATGAAGAAATACAATATGAAGGCTGCGGACCTTCTGGTGCTGCACTTATTGTCCATGCTCTGACAAATAATCGCAACCGAACTGCTTCTGAGATACGTTATATCTTTTCTCGCAAAGGCGGTAATTTGGGAGAAACAGGATGTGTGAGTTACCTTTTCGATCATGTAGGCTTAATTGTCTATAAAGCAGAGGGTATAAATTTTGAAGATTTATTTAACTATGGAATTGAATTAGAAGTATTGAATGTTGAGGAAAATAACAAGGAAGAATTATATGTTATAACTTGT
>205w_Scaptomyza_reducta [organism=Wolbachia endosymbiont of Scaptomyza reducta] HcpA (hcpA) gene, partial cds
GCTATCTTTTCTGCGCGAAAGGAAAATCTACCAAAAGATAAAATAGAAACAGCAATAAAAAATGCAGCTGGTAACGTTGCTGGAGAAAGTTATGAAGAAATACAATATGAAGGCTGCGGACCTTCTGGTGCTGCACTTATTGTCCATGCTCTGACAAATAATCGCAACCGAACTGCTTCTGAGATACGTTATATCTTTTCTCGCAAAGGCGGTAATTTGGGAGAAACAGGATGTGTGAGTTACCTTTTCGATCATGTAGGCTTAATTGTCTATAAAGCAGAGGGTATAAATTTTGAAGATTTATTTAACTATGGAATTGAATTAGAAGTATTGAATGTTGAGGAAAATAACAAGGAAGAATTATATGTTATAACTTGT
>266w_Drosophila_hawaiiensis [organism=Wolbachia endosymbiont of Drosophila hawaiiensis] HcpA (hcpA) gene, partial cds
GCTATCTTTTCTGCGCGAAAGGAAAATCTACCAAAAGATAAAATAGAAACAGCAATAAAAAATGCAGCTGGTAACGTTGCTGGAGAAAGTTATGAAGAAATACAATATGAAGGCTGCGGACCTTCTGGTGCTGCACTTATTGTCCATGCTCTGACAAATAATCGCAACCGAACTGCTTCTGAGATACGTTATATCTTTTCTCGCAAAGGCGGTAATTTGGGAGAAACAGGATGTGTGAGTTACCTTTTCGATCATGTAGGCTTAATTGTCTATAAAGCAGAGGGTATAAATTTTGAAGATTTATTTAACTATGGAATTGAATTAGAAGTATTGAATGTTGAGGAAAATAACAAGGAAGAATTATATGTTATAACTTGT
>204w_Scaptomyza_reducta [organism=Wolbachia endosymbiont of Scaptomyza reducta] HcpA (hcpA) gene, partial cds
GCTATCTTTTCTGCGCGAAAGGAAAATCTACCAAAAGATAAAATAGAAACAGCAATAAAAAATGCAGCTGGTAACGTTGCTGGAGAAAGTTATGAAGAAATACAATATGAAGGCTGCGGACCTTCTGGTGCTGCACTTATTGTCCATGCTCTGACAAATAATCGCAACCGAACTGCTTCTGAGATACGTTATATCTTTTCTCGCAAAGGCGGTAATTTGGGAGAAACAGGATGTGTGAGTTACCTTTTCGATCATGTAGGCTTAATTGTCTATAAAGCAGAGGGTATAAATTTTGAAGATTTATTTAACTATGGAATTGAATTAGAAGTATTGAATGTTGAGGAAAATAACAAGGAAGAATTATATGTTATAACTTGT
>201w_Scaptomyza_crassifemur [organism=Wolbachia endosymbiont of Scaptomyza crassifemur] HcpA (hcpA) gene, partial cds
GCTATCTTTTCTGCGCGAAAGGAAAATCTACCAAAAGATAAAATAGAAACAGCAATAAAAAATGCAGCTGGTAACGTTGCTGGAGAAAGTTATGAAGAAATACAATATGAAGGCTGCGGACCTTCTGGTGCTGCACTTATTGTCCATGCTCTGACAAATAATCGCAACCGAACTGCTTCTGAGATACGTTATATCTTTTCTCGCAAAGGCGGTAATTTGGGAGAAACAGGATGTGTGAGTTACCTTTTCGATCATGTAGGCTTAATTGTCTATAAAGCAGAGGGTATAAATTTTGAAGATTTATTTAACTATGGAATTGAATTAGAAGTATTGAATGTTGAGGAAAATAACAAGGAAGAATTATATGTTATAACTTGT
>253w_Drosophila_heteroneura [organism=Wolbachia endosymbiont of Drosophila heteroneura] HcpA (hcpA) gene, partial cds
GCTATCTTTTCTGCGCGAAAGGAAAATCTACCAAAAGATAAAATAGAAACAGCAATAAAAAATGCAGCTGGTAACGTTGCTGGAGAAAGTTATGAAGAAATACAATATGAAGGCTGCGGACCTTCTGGTGCTGCACTTATTGTCCATGCTCTGACAAATAATCGCAACCGAACTGCTTCTGAGATACGTTATATCTTTTCTCGCAAAGGCGGTAATTTGGGAGAAACAGGATGTGTGAGTTACCTTTTCGATCATGTAGGCTTAATTGTCTATAAAGCAGAGGGTATAAATTTTGAAGATTTATTTAACTATGGAATTGAATTAGAAGTATTGAATGTTGAGGAAAATAACAAGGAAGAATTATATGTTATAACTTGT
>256w_Drosophila_ochracea [organism=Wolbachia endosymbiont of Drosophila ochracea] HcpA (hcpA) gene, partial cds
GCTATCTTTTCTGCGCGAAAGGAAAATCTACCAAAAGATAAAATAGAAACAGCAATAAAAAATGCAGCTGGTAACGTTGCTGGAGAAAGTTATGAAGAAATACAATATGAAGGCTGCGGACCTTCTGGTGCTGCACTTATTGTCCATGCTCTGACAAATAATCGCAACCGAACTGCTTCTGAGATACGTTATATCTTTTCTCGCAAAGGCGGTAATTTGGGAGAAACAGGATGTGTGAGTTACCTTTTCGATCATGTAGGCTTAATTGTCTATAAAGCAGAGGGTATAAATTTTGAAGATTTATTTAACTATGGAATTGAATTAGAAGTATTGAATGTTGAGGAAAATAACAAGGAAGAATTATATGTTATAACTTGT
>252w_Drosophila_heteroneura [organism=Wolbachia endosymbiont of Drosophila heteroneura] HcpA (hcpA) gene, partial cds
GCTATCTTTTCTGCGCGAAAGGAAAATCTACCAAAAGATAAAATAGAAACAGCAATAAAAAATGCAGCTGGTAACGTTGCTGGAGAAAGTTATGAAGAAATACAATATGAAGGCTGCGGACCTTCTGGTGCTGCACTTATTGTCCATGCTCTGACAAATAATCGCAACCGAACTGCTTCTGAGATACGTTATATCTTTTCTCGCAAAGGCGGTAATTTGGGAGAAACAGGATGTGTGAGTTACCTTTTCGATCATGTAGGCTTAATTGTCTATAAAGCAGAGGGTATAAATTTTGAAGATTTATTTAACTATGGAATTGAATTAGAAGTATTGAATGTTGAGGAAAATAACAAGGAAGAATTATATGTTATAACTTGT
>209w_Drosophila_basimacula [organism=Wolbachia endosymbiont of Drosophila basimacula] HcpA (hcpA) gene, partial cds
GCTATCTTTTCTGCGCGAAAGGAAAATCTACCAAAAGATAAAATAGAAACAGCAATAAAAAATGCAGCTGGTAACGTTGCTGGAGAAAGTTATGAAGAAATACAATATGAAGGCTGCGGACCTTCTGGTGCTGCACTTATTGTCCATGCTCTGACAAATAATCGCAACCGAACTGCTTCTGAGATACGTTATATCTTTTCTCGCAAAGGCGGTAATTTGGGAGAAACAGGATGTGTGAGTTACCTTTTCGATCATGTAGGCTTAATTGTCTATAAAGCAGAGGGTATAAATTTTGAAGATTTATTTAACTATGGAATTGAATTAGAAGTATTGAATGTTGAGGAAAATAACAAGGAAGAATTATATGTTATAACTTGT
>247w_Drosophila_engyochracea [organism=Wolbachia endosymbiont of Drosophila engyochracea]  HcpA (hcpA) gene, partial cds
GCTATCTTTTCTGCGCGAAAGGAAAATCTACCAAAAGATAAAATAGAAACAGCAATAAAAAATGCAGCTGGTAACGTTGCTGGAGAAAGTTATGAAGAAATACAATATGAAGGCTGCGGACCTTCTGGTGCTGCACTTATTGTCCATGCTCTGACAAATAATCGCAACCGAACTGCTTCTGAGATACGTTATATCTTTTCTCGCAAAGGCGGTAATTTGGGAGAAACAGGATGTGTGAGTTACCTTTTCGATCATGTAGGCTTAATTGTCTATAAAGCAGAGGGTATAAATTTTGAAGATTTATTTAACTATGGAATTGAATTAGAAGTATTGAATGTTGAGGAAAATAACAAGGAAGAATTATATGTTATAACTTGT
>155w_Drosophila_micromyia [organism=Wolbachia endosymbiont of Drosophila micromyia] HcpA (hcpA) gene, partial cds
GCTATCTTTGCTGCGCGAAAGGAAAATCTACCAAAAGATAAAATAGAAACAGCAATAAAAAATGCAGCTGGTAACGTTGCTGGAGAAAGTTATGAAGAAATACAATATGAAGGCTGCGGACCTTCTGGTGCTGCACTTATTGTCCATGCTCTGACAAATAATCGCAACCGAACTGCTTCTGAGATACGTTATATCTTTTCTCGCAAAGGCGGTAATTTGGGAGAAACAGGATGTGTGAGTTACCTTTTCGATCATGTAGGCTTAATTTTCTATAAAGCAGAGGGTATAATTTTTGAAGATTTATTTAACTATGGAATTGAATTAGAAGTATTGAATGTTGAGGAAAATAACAAAGAAGAATTATATGTTATAACTTGT
>w_Aedes_albopictus [organism=Wolbachia endosymbiont of Aedes albopictus] HcpA (hcpA) gene, partial cds
GCTATCTTTGCTGCGCGAAAGGAAAATCTACCAAAAGATAAAATAGAAACAGCAATAAAAAATGCAGCTGGTAACGTTGCTGGAGAAAGTTATGAAGAAATACAATATGAAGGCTGCGGACCTTCTGGTGCTGCACTTATTGTCCATGCTCTGACAAATAATCGCAACCGAACTGCTTCTGAGATACGTTATATCTTTTCTCGCAAAGGCGGTAATCTGGGAGAAACAGGATGTGTGAGTTACCTTTTCGATCATGTAGGCTTAATTGTCTATAAAGCAGGGGGTATAAATTTTGAAGATTTATTTAACTATGGAATTGAATTAGAAGTATTGAATGTTGAGGAAAATAACAAAGAAGAATTATATGTTATAACTTGT
>3_F6w_Drosophila_suzukii [organism=Wolbachia endosymbiont of Drosophila suzukii] HcpA (hcpA) gene, partial cds
GCTATCTTTGCTGCGCGAAAGGAAAATCTACCAAAAGATAAAATAGAAACAGCAATAAAAAATGCAGCTGGTAACGTTGCTGGAGAAAGTTATGAAGAAATACAATATGAAGGCTGCGGACCTTCTGGTTCTGCACTTATTGTCCATGCTCTGACAAATAATCGCAACCGAACTGCTTCTGAGATACGTTATATCTTTTCTCGCAAAGGCGGTAATTTGGGAGAAACAGGATGTGTGAGTTACCTTTTCAATCATGTAGGCTTAATTGTCTATAAAGCAGAGGGTATAAATTTTGAAGATTTATTTAACTATGGAATTGAATTAGAAGTATTGAATGTTGAGGAAAATAACAAAGAAGAATTATATGTTATAACTTGT
>3_C2w_Drosophila_suzukii [organism=Wolbachia endosymbiont of Drosophila suzukii] HcpA (hcpA) gene, partial cds
GCTATCTTTGCTGCGCGAAAGGAAAATCTACCAAAAGATAAAATAGAAACAGCAATAAAAAATGCAGCTGGTAACGTTGCTGGAGAAAGTTATGAAGAAATACAATATGAAGGCTGCGGACCTTCTGGTTCTGCACTTATTGTCCATGCTCTGACAAATAATCGCAACCGAACTGCTTCTGAGATACGTTATATCTTTTCTCGCAAAGGCGGTAATTTGGGAGAAACAGGATGTGTGAGTTACCTTTTCAATCATGTAGGCTTAATTGTCTATAAAGCAGAGGGTATAAATTTTGAAGATTTATTTAACTATGGAATTGAATTAGAAGTATTGAATGTTGAGGAAAATAACAAAGAAGAATTATATGTTATAACTTGT
>206w_Scaptomyza_undulata [organism=Wolbachia endosymbiont of Scaptomyza undulata] HcpA (hcpA) gene, partial cds
GCTATCTTTGCTGCGCGAAAGGAAAATCTACCAAAAGATAAAATAGAAACAGCAATAAAAAATGCAGCTGGTAACGTTGCTGGAGAAAGTTATGAAGAAATACAATATGAAGGCTGCGGACCTTCTGGTTCTGCACTTATTGTCCATGCTCTGACAAATAATCGCAACCGAACTGCTTCTGAGATACGTTATATCTTTTCTCGCAAAGGCGGTAATTTGGGAGAAACAGGATGTGTGAGTTACCTTTTCAATCATGTAGGCTTAATTGTCTATAAAGCAGAGGGTATAAATTTTGAAGATTTATTTAACTATGGAATTGAATTAGAAGTATTGAATGTTGAGGAAAATAACAAAGAAGAATTATATGTTATAACTTGT
>197w_Drosophila_prolacticilla [organism=Wolbachia endosymbiont of Drosophila prolacticilla] HcpA (hcpA) gene, partial cds
GCTATATTTGCTGCACGCAAGGAAAATCTACCAAAAGATAAAATAGAAACAGCAATAAAAAATGCAGCTGGTAACGTTGCTGGAGAAAGTTATGAAGAAATACAATATGAAGGTTGCGGACCTTCTGGTGCTGCACTTATTGTCCATGCTCTGACAAATAATCGCAACCGAACTGCTTCTGAGATACGTTATATCTTTTCTCGCAAAGGCGGTAATTTGGGAGAAACAGGATGTGTGAGTTACCTTTTCGATCATGTAGGCTTAATTGTCTATAAAGCAGAGGGTATAAATTTTGAAGATTTATTTAACTATGGAATTGAATTAGAAGTATTGAATGTTGAGGAAAATGACAAAGAAGAATTATATGTTATAACTTGT
>059w_Drosophila_basimacula [organism=Wolbachia endosymbiont of Drosophila basimacula] HcpA (hcpA) gene, partial cds
GCTATATTTGCTGCACGCAAGGAAAATCTACCAAAAGATAAAATAGAAACAGCAATAAAAAATGCAGCTGGTAACGTTGCTGGAGAAAGTTATGAAGAAATACAATATGAAGGTTGCGGACCTTCTGGTGCTGCACTTATTGTCCATGCTCTGACAAATAATCGCAACCGAACTGCTTCTGAGATACGTTATATCTTTTCTCGCAAAGGCGGTAATTTGGGAGAAACAGGATGTGTGAGTTACCTTTTCGATCATGTAGGCTTAATTGTCTATAAAGCAGAGGGTATAAATTTTGAAGATTTATTTAACTATGGAATTGAATTAGAAGTATTGAATGTTGAGGAAAATAACAAAGAAGAATTATATGTTATAACTTGT
>212w_Drosophila_basimacula [organism=Wolbachia endosymbiont of Drosophila basimacula] HcpA (hcpA) gene, partial cds
GCTATATTTGCTGCACGCAAGGAAAATCTACCAAAAGATAAAATAGAAACAGCAATAAAAAATGCAGCTGGTAACGTTGCTGGAGAAAGTTATGAAGAAATACAATATGAAGGTTGCGGACCTTCTGGTGCTGCACTTATTGTCCATGCTCTGACAAATAATCGCAACCGAACTGCTTCTGAGATACGTTATATCTTTTCTCGCAAAGGCGGTAATTTGGGAGAAACAGGATGTGTGAGTTACCTTTTCGATCATGTAGGCTTAATTGTCTATAAAGCAGAGGGTATAAATTTTGAAGATTTATTTAACTATGGAATTGAATTAGAAGTATTGAATGTTGAGGAAAATAACAAAGAAGAATTATATGTTATAACTTGT
>213w_Drosophila_basimacula [organism=Wolbachia endosymbiont of Drosophila basimacula] HcpA (hcpA) gene, partial cds
GCTATATTTGCTGCACGCAAGGAAAATCTACCAAAAGATAAAATAGAAACAGCAATAAAAAATGCAGCTGGTAACGTTGCTGGAGAAAGTTATGAAGAAATACAATATGAAGGTTGCGGACCTTCTGGTGCTGCACTTATTGTCCATGCTCTGACAAATAATCGCAACCGAACTGCTTCTGAGATACGTTATATCTTTTCTCGCAAAGGCGGTAATTTGGGAGAAACAGGATGTGTGAGTTACCTTTTCGATCATGTAGGCTTAATTGTCTATAAAGCAGAGGGTATAAATTTTGAAGATTTATTTAACTATGGAATTGAATTAGAAGTATTGAATGTTGAGGAAAATAACAAAGAAGAATTATATGTTATAACTTGT
>3_E3w_Drosophila_suzukii [organism=Wolbachia endosymbiont of Drosophila suzukii] HcpA (hcpA) gene, partial cds
GCTATATTTGCTGCGCGCAAGGAAAATTTGCCAAAAGATAAAATAGAAACAGCAATAAAAAATGCAACTGGTAACGTTGCTGGAGAAAATTATGAGGAAATCCAATATGAAGGTCATGGGCCTTCTGGCACTGCACTCATTGTCCATGCCTTGACTAATAACCGCAACCGTACTGCTTCTGAGGTACGTTATATCTTTTCTCGTAAAGGTGGAAATTTAGGAGAAACAGGAAGTGTTAGTTACCTTTTCGATCATGTAGGCTTAATCGTCTATAAAGCAGAGGGTGTGAATTTTGACGATTTATTCAGTCATGGAATCGAATTAGAAGTATTGAATATTGAGGAAAATGACAAAGAAGGATTACACGTTATAACTTGT
>3_H4w_Drosophila_suzukii [organism=Wolbachia endosymbiont of Drosophila suzukii] HcpA (hcpA) gene, partial cds
GCTATATTTGCTGCGCGCAAGGAAAATTTGCCAAAAGATAAAATAGAAACAGCAATAAAAAATGCAACTGGTAACGTTGCTGGAGAAAATTATGAGGAAATCCAATATGAAGGTCATGGGCCTTCTGGCACTGCACTCATTGTCCATGCCTTGACTAATAACCGCAACCGTACTGCTTCTGAGGTACGTTATATCTTTTCTCGTAAAGGTGGAAATTTAGGAGAAACAGGAAGTGTTAGTTACCTTTTCGATCATGTAGGCTTAATCGTCTATAAAGCAGAGGGTGTGAATTTTGACGATTTATTCAGTCATGGAATCGAATTAGAAGTATTGAATATTGAGGAAAATGACAAAGAAGGATTACACGTTATAACTTGT
>3_D5w_Drosophila_suzukii [organism=Wolbachia endosymbiont of Drosophila suzukii] HcpA (hcpA) gene, partial cds
GCTATATTTGCTGCGCGCAAGGAAAATTTGCCAAAAGATAAAATAGAAACAGCAATAAAAAATGCAACTGGTAACGTTGCTGGAGAAAATTATGAGGAAATCCAATATGAAGGTCATGGGCCTTCTGGCACTGCACTCATTGTCCATGCCTTGACTAATAACCGCAACCGTACTGCTTCTGAGGTACGTTATATCTTTTCTCGTAAAGGTGGAAATTTAGGAGAAACAGGAAGTGTTAGTTACCTTTTCGATCATGTAGGCTTAATCGTCTATAAAGCAGAGGGTGTGAATTTTGACGATTTATTCAGTCATGGAATCGAATTAGAAGTATTGAATATTGAGGAAAATGACAAAGAAGGATTACACGTTATAACTTGT
>3_B11w_Drosophila_suzukii [organism=Wolbachia endosymbiont of Drosophila suzukii] HcpA (hcpA) gene, partial cds
GCTATCTTTGCTGCGCGAAAGGAAAATCTACCAAAAGATAAAATAGAAACAGCAATAAAAAATGCAGCTGGTAACGTTGCTGGAGAAAGTTATGAAGAAATACAATATGAAGGCTGCGGACCTTCTGGTTCTGCACTTATTGTCCATGCTCTGACAAATAATCGCAACCGAACTGCTTCTGAGATACGTTATATCTTTTCTCGCAAAGGCGGTAATTTGGGAGAAACAGGATGTGTGAGTTACCTTTTCAATCATGTAGGCTTAATTGTCTATAAAGCAGAGGGTATAAATTTTGAAGATTTATTTAACTATGGAATTGAATTAGAAGTATTGAATGTTGAGGAAAATAACAAAGAAGAATTATATGTTATAACTTGT
>016w_Drosophila_largespots_a [organism=Wolbachia endosymbiont of Drosophila_largespots] Wolbachia surface protein B (wspB) gene
TTTGCAAGTGAAACAGAAGGGTTTTACTTTGGTAGTGGGTATTACGGTCAATATTTAAATAACACAAGCGTACTAAAAACAAGCACTACAGGTATCAAAAATTTGTCTATAAATGACAGGGGTGCTCAGAACACAGAAGGTCAGTCACTAAGTGAGTATAAAGGAGATTATAATCCACCTTTTGCTGCAAATGTGGCATTTGGTTACACAGGAGAATTGGGTAACAACAGCTATAGGGCTGAATTGGAAGGGATGTATTCTTCTGTAAAAGTGGATAATATTGGTTTAACAAGTAGCCAAATAACTGTTTCATACCTAAAGGAGACTGGTGAGGATCCTGATAAAGAAACTTATCTCTATAGTGCTGCAGTTAGTCATGACCAAATTGAGAACATATCTGTAATGGCAAATGTTTATCATCATTGGAAAAGTGACCGTTTCTCTTTTTCTCCTTACGTTGGTATTGGGATCGGTGCAACAAGAATGACGATGTTTGAAAAACCGTCAATAAGACCCGCAGGTCAATTAAAAGCTGGCTTTGACTATCGCATAAACGAAGATGTAAATATGCATATCGGATATAGAGGTTTTGGTGCTATTGGTAGCGATATTAAGCTTACAGCAAAAAGGTTAGGACAAGTGGTAGACGACCCTAATAATGATAAAAAAAAGAAGCTTAATCCTAGCTCAGGTAGCAAAGTAACTGAGGAAATAAATATAGGTAATCAACTATTTCACACACACGGTATAGAGGCTGGTCTTACTTTCCATTTTGCCAGCAAAGCA
>016w_Drosophila_largespots_c [organism=Wolbachia endosymbiont of Drosophila_largespots] Wolbachia surface protein B (wspB) gene
TTTGCAAGTGAAACAGAAGGGTTTTACTTTGGTAGTGGGTATTACGGTCAATATTTAAATAACACAAGCGTACTAAAAACAAGCACTACAGGTATCAAAAATTTGTCTATAAATGACAGGGGTGCTCAGAACACAGAAGGTCAGTCACTAAGTGAGTATAAAGGAGATTATAATCCACCTTTTGCTGCAAATGTGGCATTTGGTTACACAGGAGAATTGGGTAACAACAGCTATAGGGCTGAATTGGAAGGGATGTATTCTTCTGTAAAAGTGGATAATATTGGTTTAACAAGTAGCCAAATAACTGTTTCATACCTAAAGGAGACTGGTGAGGATCCTGATAAAGAAACTTATCTCTATAGTGCTGCAGTTAGTCATGACCAAATTGAGAACATATCTGTAATGGCAAATGTTTATCATCATTGGAAAAGTGACCGTTTCTCTTTTTCTCCTTACGTTGGTATTGGGATCGGTGCAACAAGAATGACGATGTTTGAAAAACCGTCAATAAGACCCGCAGGTCAATTAAAAGCTGGCTTTGACTATCGCATAAACGAAGATGTAAATATGCATATCGGATATAGAGGTTTTGGTGCTATTGGTAGCGATATTAAGCTTACAGCAAAAAGGTTAGGACAAGTGGTAGACGACCCTAATAATGATAAAAAAAAGAAGCTTAATCCTAGCTCAGGTAGCAAAGTAACTGAGGAAATAAATATAGGTAATCAACTATTTCACACACACGGTATAGAGGCTGGTCTTACTTTCCATTTTGCCAGCAAAGCA
>016w_Drosophila_largespots_d [organism=Wolbachia endosymbiont of Drosophila_largespots] Wolbachia surface protein B (wspB) gene
TTTGCAAGTGAAACAGAAGGGTTTTACTTTGGTAGTGGGTATTACGGTCAATATTTAAATAACACAAGCGTACTAAAAACAAGCACTACAGGTATCAAAAATTTGTCTATAAATGACAGGGGTGCTCAGAACACAGAAGGTCAGTCACTAAGTGAGTATAAAGGAGATTATAATCCACCTTTTGCTGCAAATGTGGCATTTGGTTACACAGGAGAATTGGGTAACAACAGCTATAGGGCTGAATTGGAAGGGATGTATTCTTCTGTAAAAGTGGATAATATTGGTTTAACAAGTAGCCAAATAACTGTTTCATACCTAAAGGAGACTGGTGAGGATCCTGATAAAGAAACTTATCTCTATAGTGCTGCAGTTAGTCATGACCAAATTGAGAACATATCTGTAATGGCAAATGTTTATCATCATTGGAAAAGTGACCGTTTCTCTTTTTCTCCTTACGTTGGTATTGGGATCGGTGCAACAAGAATGACGATGTTTGAAAAACCGTCAATAAGACCCGCAGGTCAATTAAAAGCTGGCTTTGACTATCGCATAAACGAAGATGTAAATATGCATATCGGATATAGAGGTTTTGGTGCTATTGGTAGCGATATTAAGCTTACAGCAAAAAGGTTAGGACAAGTGGTAGACGACCCTAATAATGATAAAAAAAAGAAGCTTAATCCTAGCTCAGGTAGCAAAGTAACTGAGGAAATAAATATAGGTAATCAACTATTTCACACACACGGTATAGAGGCTGGTCTTACTTTCCATTTTGCCAGCAAAGCA
>018w_Scaptomyza_nigrosignata [organism=Wolbachia endosymbiont of Scaptomyza nigrosignata] Wolbachia surface protein B (wspB) gene
TTTGCAAGTGAAACAGAAGGGTTTTACTTTGGTAGTGGGTATTACGGTCAATATTTAAATAACACAAGCGTACTAAAAACAAGCACTACAGGTATCAAAAATTTGTCTATAAATGACAGGGGTGCTCAGAACACAGAAGGTCAGTCACTAAGTGAGTATAAAGGAGATTATAATCCACCTTTTGCTGCAAATGTGGCATTTGGTTACACAGGAGAATTGGGTAACAACAGCTATAGGGCTGAATTGGAAGGGATGTATTCTTCTGTAAAAGTGGATAATATTGGTTTAACAAGTAGCCAAATAACTGTTTCATACCTAAAGGAGACTGGTGAGGATCCTGATAAAGAAACTTATCTCTATAGTGCTGCAGTTAGTCATGACCAAATTGAGAACATATCTGTAATGGCAAATGTTTATCATCATTGGAAAAGTGACCGTTTCTCTTTTTCTCCTTACGTTGGTATTGGGATCGGTGCAACAAGAATGACGATGTTTGAAAAACCGTCAATAAGACCCGCAGGTCAATTAAAAGCTGGCTTTGACTATCGCATAAACGAAGATGTAAATATGCATATCGGATATAGAGGTTTTGGTGCTATTGGTAGCGATATTAAGCTTACAGCAAAAAGGTTAGGACAAGTGGTAGACGACCCTAATAATGATAAAAAAAAGAAGCTTAATCCTAGCTCAGGTAGCAAAGTAACTGAGGAAATAAATATAGGTAATCAACTATTTCACACACACGGTATAGAGGCTGGTCTTACTTTCCATTTTGCCAGCAAAGCA
>005w_Drosophila_basimacula [organism=Wolbachia endosymbiont of Drosophila_= basimacula] Wolbachia surface protein B (wspB) gene
TTTGCAAGTGAAACAGAAGGATTTTACTTTGGTGGTGGATATTACGGTCAATATTTGAACTTGGGTAAGTTGAAAGCAAAAATTGGAGGCAAAGATGCTACAGATGATAACCGTGTATCTATAAATGACATAGACGCTCAGAGAACAGAAGGTCAGTTAATAAGTAAGTATAAAGGAGATTATAATCCACCTTTTGCTGCAAATGTAACGTTTGGTTACACAGGAGAACTAGGCAATAATAACTATAGAGCTGAATTGGAAGGGATGTACTCTTCTGTAAAAGTAGATAATGTTGGTTTATCAAGTAATCAAGTAACTGTTTCGTATCTAAAAGACGTTGATGAGAGTGCTAATAAAAAAACTTATATGTATAAAACTGTAATTAATCATGACCAAGTAGAAAACGCATCTGTAATGGCAAATGTTTATCATTATTGGAAAAGTGATAGTTTCTCTTTTTCTCCTTATGTTGGGGCTGGAGTCGGTGCAACAAGAATGACAATGTTTGAAAAATCGTCAATAAGACCTGCAGGTCAATTGAAAGCTGGCTTTGATTATCGTATAAACGAAGATGTAAATATGCACATCGGATATAGAGGTTTTGGTGTTCTTGGTAGTAATGTTGATTTTGAAGCAGAGGTGTTAGGAGAAATGAAAGCAAAGCAACAGGCAAACCCAGATGGAAAAAAGATATTAGAATTGAAGAAAGGTCAAAAACCATCGGACCAGAAGTTACACAAAGAAAGTATCAGTATAGGCAATCAAGTGTTTCACACACACGGTATAGAAGCTGGTCTTACTTTCCATTTTGCCAGCAAAGCA
>020w_Scaptomyza_caliginosa [organism=Wolbachia endosymbiont of Scaptomyza caliginosa] Wolbachia surface protein B (wspB) gene
TTTGCAAGTGAAACAGAAGGAAACAGGTAAAAGTTCGAGCTGGAAGACTCTGCTCCACATTGTGATTAATGACCAAATGCAACGCAAGTGGCAACCAGTTTTTTGAAGACTCGTCCAGTCTTCTTCCCCCCTCTCTCTCTCTCTCCCACTCTGCCGCTCTCTGCGTTTGTTTTCTCAAGGTTGAAGATGCGCTCATGCATATAAATTTAACATCTTGGCTGGACAAAATTTATGACATAAGTATATGCATAAAATTTGTATGGCTCGAAGGCGTGGCATGGCATGGTAGTGGCTGAGTGTTGGACATACACGTGTTTTGTGTGTGCACTAAAAAGGGTTCGTCTTGGCCATTAAAACGCCCCTCAAACAAACAATTACGTAGCTCAACATAGACGTCGACTATTTTAAGCGCTCAACTGTGAACAGCAATTACCAGCAAAAGCAGCAACAGCAAAAAGTAGATTTTTATGCTTCGATTGATTGCACGGAAATTCCAGGCAAGTGCCTTTCCTATTTTCCATTTCCCCTCCACTGTACTTACATCACCAATTTCTTCTCTGATCACATCGGCCGCTTTGTAAACCTCTTCCTTTTTGGATATATCCACAACATAACCCTTGCAATAGCCGCCCGCCTCCTCCACAATCTCAATGGTCTCCGCAATGCCTGATAGATTGAGAAAATTCTATAAATAATTATTTGCTCTCTTTCTCTGTTTTGACGCTTTGTCTTACCCTTTTTGTTAATGTCCCAGATGATGACTTTGGTGCCCATTTTGCCAGCAAAGCA
