# Supplementary material for: The Transmission Patterns of the Endosymbiont Wolbachia within the Hawaiian Drosophilidae Adaptive Radiation
Source: Genes (Basel). 2023 Jul 27;14(8):1545. doi: 10.3390/genes14081545 (PMC10454618; doi:10.3390/genes14081545)
Supplement: Supplementary file 1 [file genes-14-01545-s001.zip › Supplementary_S1_Drosophila_collection_CLEAN_06152023_KM.xlsx]

## Sheet: Appendix 1
Appendix S1. Hawaiian Drosophilidae specimens (n=399, genus Drosophila and Scaptomyza) and invasive Drosophila (n=68) screened for the presence of endosymbiotic bacteria Wolbachia. The extraction numbers match specimen identifiers reported in previous studies or laboratory DNA collections. Additional details include sex (M, male; F, female; U, Unknown), Island of Collection, and Collector (Karl N…
Sample Number	Extraction Number	Drosophilidae Species Name	Sex	Island of Collection	Collector
1	M09227	Drosophila hirtitarsus	M	Maui	KNM
2	M09222	D. iki	M	Hawai'i	KNM
3	M09207	D. limitata	F	Moloka'i	DK
4	M09240	D. neopicta	F	Maui	KNM
5	M09201	D. nr. basimacula #5	M	Kaua‘i	KNM
6	M09221	D. papala	M	Hawai'i	KNM
7	M09209	D. pilimana	F	O'ahu	KNM
8	M09210	D. pilimana	M	O'ahu	KNM
9	M09241	D. sejuncta	M	Kaua‘i	KNM
10	M09242	D. sejuncta	F	Kaua‘i	KNM
11	M09211	D. hexachaetae	F	O'ahu	KNM
12	M09212	D. ambochila	M	O'ahu	KNM
13	M09213	D. obatai	F	O'ahu	KNM
14	M09220	D. fasciculisetae	F	Maui	KNM
15	M09226	D. larifuga	M	O'ahu	KNM
16	M09230	D. sp. large spots	F	Hawai'i	KNM
17	M09231	D. adventitia	M	Kaua‘i	KNM
18	M09233	Scaptomyza (Tantalia) nigrosignata	M	Hawai'i	KNM
19	M09237	D. orthofascia	F	Maui	KNM
20	M09245	S. (Exalloscaptomyza) caliginosa	M	Hawai'i	KNM
21	M09202	D. nr. expansa #2	M	Kaua‘i	KNM
22	M09203	D. nr. perissopoda #5	M	Kaua‘i	KNM
23	M09204	D. nr. perissopoda #5	M	Kaua‘i	KNM
24	M09215	D. divaricata	M	O'ahu	KNM
25	M09217	D. cilifera	M	Moloka'i	KNM
26	M09218	D. ochrobasis	M	Hawai'i	KNM
27	M09225	D. ochropleura	M	Hawai'i	KNM
28	M09234	S. (Titanochaeta) chauliodon	M	Maui	KNM
29	M09235	D. lineosetae	F	Maui	KNM
30	M09244	S. (Bunostoma) anomala	M	Kaua‘i	KNM
31	M09216	D. divaricata	M	O'ahu	KNM
32	M09205	D. nr. perissopoda #6	M	Kaua‘i	KNM
33	M09238	D. paenihamifera	M	Maui	KNM
34	M09236	D. odontophallus	M	Maui	DK
35	M09239	D. pihulu	M	Maui	DK
36	M09232	S. (Elmomyza) scoloplichas	M	Hawai'i	KNM
37	M09243	D. setosifrons	F	Hawai'i	KNM
38	M09219	D. setosimentum	M	Hawai'i	KNM
39	M09214	D. sobrina	F	O'ahu	KNM
40	M09206	D. trichaetosa	M	Hawai'i	KNM
41	M09200	D. nr. basimacula #2	M	Kaua‘i	KNM
42	M09208	D. pilimana	M	O'ahu	KNM
43	M09163	D. bostrycha	M	Moloka'i	KNM
44	M09174	D. ciliaticrus	M	Hawai'i	KNM
45	M09173	D. ciliaticrus	F	Hawai'i	CY
46	M09181	D. clavisetae	M	Maui	KNM
47	M09164	D. conspicua	M	Hawai'i	KNM
48	M09167	D. discreta	M	Maui	KNM
49	M09168	D. discreta	F	Maui	KNM
50	M09193	D. eximia	M	Maui	KNM
51	M09182	D. hamifera	M	Maui	KNM
52	M09191	D. hirtitibia	M	O'ahu	KNM
53	M09195	D. kuhao	M	O'ahu	KNM
54	M09196	D. panina	M	O'ahu	KNM
55	M09197	D. lauoho	M	Moloka'i	KNM
56	M09185	D. melanocephala	M	Maui	KNM
57	M09186	D. neoperkinsi	M	Moloka'i	KNM
58	M09187	D. neopicta	M	Moloka'i	KNM
59	M09199	D. nr. basimacula #1	M	Kaua‘i	KNM
60	M09170	D. odontophallus	M	Moloka'i	DK
61	M09172	D. odontophallus	M	Maui	KNM
62	M09171	D. odontophallus	F	Moloka'i	DK
63	M09161	D. oreas	M	Maui	KNM
64	M09162	D. oreas	F	Maui	KNM
65	M09177	D. orphnopeza	F	Moloka'i	KNM
66	M09179	D. orphnopeza	M	Moloka'i	KNM
67	M09178	D. orphnopeza	F	Moloka'i	DK
68	M09180	D. orphnopeza	M	Moloka'i	KNM
69	M09194	D. panoanoa	M	Hawai'i	KNM
70	M09192	D. papaalai	F	Kaua‘i	KNM
71	M09188	D. planitibia	F	Maui	KNM
72	M09198	D. pohaka	M	Maui	KNM
73	M09175	D. sodomae	M	Moloka'i	DK
74	M09176	D. sodomae	M	Moloka'i	KNM
75	M09183	D. truncipenna	M	Maui	KNM
80	M09121	S. (Engiscaptomyza) amplilobus	M	Kaua‘i	KNM
81	M09122	S. (Engiscaptomyza) amplilobus	F	Kaua‘i	KNM
82	M09123	S. (Engiscaptomyza) inflatus	M	O'ahu	KNM
83	M09124	S. (Engiscaptomyza) crassifemur	M	Maui	KNM
84	M09125	S. (Engiscaptomyza) nasalis	F	Maui	KNM
85	M09126	S. (Engiscaptomyza) crassifemur	M	Maui	KNM
86	M09127	S. (Engiscaptomyza) reducta	M	Hawai'i	KNM
87	M09128	S. (scaptomyzoid) nr. lonchoptera	M	Kaua‘i	KNM
88	M09146	D. lanaiensis	M	Lānaʻi	AH
89	M09147	D. recticilia	M	Maui	LL
90	M09149	D. mauie	M	Maui	KNM
91	M09150	D. ingens	M	Maui	KNM
92	M09151	D. melanocephala	M	Maui	KNM
93	M09152	D. neopicta	M	Maui	KNM
94	M09153	D. picticornis	F	Kaua‘i	KNM
95	M09154	D. planitibia	M	Maui	KNM
96	M09155	D. ciliaticrus	F	Hawai'i	KNM
97	M09156	D. flexipes	M	O'ahu	KNM
98	M09157	D. primaeva	M	Kaua‘i	KNM
99	M09158	D. setosifrons	F	Hawai'i	KNM
100	M09159	D. claytonae	M	Hawai'i	KNM
109	M09135	D. silvestris	M	Hawai'i	KNM
114	M09081	D. anomalipes	M	Kaua‘i	KNM
115	M09082	D. quasianomalipes	M	Kaua‘i	KNM
116	M09083	D. adiastola	F	Maui	KNM
117	M09084	D. paenihamifera	F	Maui	KNM
118	M09085	D. conspicua	M	Hawai'i	KNM
119	M09086	D. pullipes	F	Hawai'i	KNM
120	M09087	D. inedita	M	O'ahu	KNM
121	M09088	D. musaphilia	F	Kaua‘i	KNM
122	M09090	D. paucipuncta	M	Hawai'i	KNM
123	M09091	D. prolaticilia	F	Hawai'i	KNM
124	M09092	D. distinguenda	F	O'ahu	KNM
125	M09093	D. ambochila	M	O'ahu	KNM
126	M09094	D. macrothrix	M	Hawai'i	KNM
127	M09095	D. kikiko	F	Kaua‘i	KNM
128	M09096	D. engyochracea	F	Hawai'i	KNM
129	M09097	D. gradata	M	O'ahu	KNM
130	M09098	D. odontophallus	F	Maui	DK
131	M09099	D. balioptera	M	Maui	WH
132	M09100	D. ochracea	F	Hawai'i	KNM
133	M09101	D. montgomeryi	M	O'ahu	KNM
134	M09102	D. vesciseta	F	Maui	DK
135	M09103	D. lanaiensis	M	Maui	DK
136	M09104	D. lanaiensis	F	Maui	DK
137	M09105	D. pilipa	M	Kaua‘i	KNM
138	M09106	D. primaeva	M	Kaua‘i	KNM
139	M09107	D. primaeva	M	Kaua‘i	KNM
140	M09108	D. primaeva	M	Kaua‘i	KNM
141	M09109	D. primaeva	M	Kaua‘i	KNM
142	M09110	D. primaeva	M	Kaua‘i	KNM
143	M09111	D. primaeva	F	Kaua‘i	KNM
144	M09112	D. primaeva	F	Kaua‘i	KNM
145	M09113	D. nr. quasiexpansa	M	Hawai'i	KNM
146	M09114	D. petalopeza	M	Maui	KNM
147	M09115	D. quasiexpansa	M	Maui	KNM
148	M09116	D. trichaetosa	M	Hawai'i	KNM
149	M09117	D. quasiexpansa	M	Hawai'i	KNM
150	M09118	D. nr. medialis #3	F	Hawai'i	KNM
151	M09119	D. cnecopleura	M	Hawai'i	KNM
152	M09120	S. (Elmomyza) cyrtandrae	M	Hawai'i	KNM
153	M09041	D. murphyi	F	Hawai'i	KNM
154	M09042	D. hexachaetae	M	O'ahu	KNM
155	M09043	D. micromyia	M	Kaua‘i	KNM
156	M09044	D. moli	F	O'ahu	KNM
157	M09045	D. digressa	M	Hawai'i	KNM
158	M09046	D. primaeva	F	Kaua‘i	KNM
159	M09047	D. primaeva	M	Kaua‘i	KNM
160	M09048	D. primaeva	F	Kaua‘i	KNM
161	M09049	D. affinidisjuncta	M	Maui	KNM
162	M09050	D. craddockae	M	Kaua‘i	KNM
163	M09051	D. crucigera	M	Kaua‘i	KNM
164	M09052	D. crucigera	M	O'ahu	KNM
165	M09053	D. disjuncta	F	Maui	KNM
166	M09054	D. grimshawi	F	Maui	KNM
167	M09055	D. inedita	F	O'ahu	KNM
168	M09056	D. ciliaticrus	M	Hawai'i	KM
169	M09057	D. limitata	F	Maui	KNM
170	M09058	D. limitata	F	Maui	KNM
171	M09059	D. murphyi	F	Hawai'i	KNM
172	M09060	D. ciliaticrus	M	Hawai'i	KNM
173	M09061	D. ochracea	F	Hawai'i	KNM
174	M09062	D. sproati	F	Hawai'i	KNM
175	M09063	D. prostopalpis	M	Maui	KNM
176	M09064	D. micromyia	M	Kaua‘i	KNM
177	M09065	D. nr. expansa #1	M	Kaua‘i	KNM
178	M09066	D. nr. perissopoda #4	M	Kaua‘i	KNM
179	M09067	D. adunca	M	Maui	KNM
180	M09068	D. diamphidopoda	M	Maui	KNM
181	M09069	D. brunneifrons	M	Maui	KNM
182	M09070	D. imparisetae	M	Hawai'i	KNM
183	M09071	D. medialis	M	Hawai'i	KNM
184	M09072	D. sp. 4	M	Hawai'i	KNM
185	M09073	D. ancyla	M	Maui	KNM
186	M09074	D. variabilis	M	Maui	KNM
187	M09075	D. atroscutellata	M	Kaua‘i	KNM
188	M09076	D. neutralis	M	Hawai'i	KNM
189	M09077	D. sordidapex	M	Hawai'i	KNM
190	M09078	D. orphnopeza	F	Maui	KNM
191	M09079	D. orphnopeza	M	Maui	KNM
192	M09080	D. murphyi	M	Hawai'i	KNM
193	M09001	D. orphnopeza	M	Maui	KNM
194	M09002	D. sejuncta	M	Kaua‘i	KNM
195	M09003	D. villosipedis	M	Kaua‘i	KNM
196	M09004	D. basisetae	M	Hawai'i	KNM
197	M09005	D. prolaticilia	M	Hawai'i	KNM
198	M09006	D. punalua	F	O'ahu	KNM
199	M09007	D. discreta	F	Maui	KNM
200	M09009	S. (Engiscaptomyza) crassifemur	M	Maui	KNM
201	M09010	S. (Engiscaptomyza) crassifemur	M	Maui	KNM
202	M09011	S. (Engiscaptomyza) nasalis	M	Maui	KNM
203	M09012	S. (Engiscaptomyza) nasalis	F	Maui	KNM
204	M09013	S. (Engiscaptomyza) reducta	M	Hawai'i	KNM
205	M09014	S. (Engiscaptomyza) reducta	M	Hawai'i	KNM
206	M09015	S. (Grimshawomyia) undulata	F	Hawai'i	KNM
207	M09016	S. (Elmomyza) ???	F	Kaua‘i	KNM
208	M09017	D. apodasta	M	Kaua‘i	KNM
209	M09018	D. basimacula	M	Kaua‘i	KNM
210	M09019	D. brunneisetae	M	Maui	KNM
211	M09020	D. expansa	M	Hawai'i	KNM
212	M09021	D. nr. basimacula #1	M	Kaua‘i	KNM
213	M09022	D. nr. basimacula #2	M	Kaua‘i	KNM
214	M09023	D. nr. perissopoda #5	M	Kaua‘i	KNM
215	M09024	D. nr. perissopoda #1	M	Kaua‘i	KNM
216	M09025	D. nr. redunca	M	Hawai'i	KNM
217	M09026	D. petalopeza	M	Maui	KNM
218	M09027	D. prodita	M	Hawai'i	KNM
219	M09028	D. quasiexpansa	M	Maui	KNM
220	M09029	D. redunca	M	Maui	KNM
221	M09030	D. seclusa	M	Hawai'i	KNM
222	M09031	D. torula	M	Maui	KNM
223	M09032	D. trichaetosa	M	Hawai'i	KNM
224	M09033	D. glabriapex	F	Kaua‘i	KNM
225	M09034	D. inedita	M	O'ahu	KNM
226	M09035	D. formella	F	Hawai'i	KNM
227	M09036	D. gradata	M	O'ahu	KNM
228	M09038	D. recticilia	M	Maui	KNM
229	M09039	D. turbata	F	O'ahu	KNM
230	M09040	D. murphyi	F	Hawai'i	KM
231	M09008	D. fasciculisetae	M	Maui	KNM
232	M09037	D. hawaiiensis	F	Hawai'i	JE
233	M09089	D. silvarentis	F	Hawai'i	KNM
234	M09129	D. silvestris	M	Hawai'i	KNM
235	M09148	D. cyrtoloma	M	Maui	KNM
236	M09165	D. grimshawi	M	Moloka'i	KNM
237	M09166	D. grimshawi	F	Maui	KNM
238	M09169	D. fasciculisetae	F	Moloka'i	KNM
239	M09184	D. cyrtoloma	F	Maui	KNM
240	M09189	D. heteroneura	M	Hawai'i	KNM
241	M09190	D. heteroneura	M	Hawai'i	KNM
242	M09223	D. insignita	M	O'ahu	KNM
243	M09224	D. melanoloma	M	Moloka'i	KNM
244	M09228	D. nigrocirrus	M	Hawai'i	KNM
245	M09229	D. nanella	M	Kaua‘i	KNM
246	Eng Ki 14	D. engyochracea	F	Hawai'i	DKP
247	Eng Ki 16	D. engyochracea	F	Hawai'i	DKP
248	Eng Ki 17	D. engyochracea	M	Hawai'i	DKP
249	Eng Pua 12	D. engyochracea	F	Hawai'i	DKP
250	Eng Pua 13	D. engyochracea	F	Hawai'i	DKP
251	Eng Pua 16	D. engyochracea	M	Hawai'i	DKP
252	Het M1	D. heteroneura	M	Hawai'i	DKP
253	Het M2	D. heteroneura	M	Hawai'i	DKP
254	Het F1	D. heteroneura	F	Hawai'i	DKP
255	OO O-1	D. ochracea	F	Hawai'i	DKP
256	OO O-5	D. ochracea	M	Hawai'i	DKP
257	OO O-6	D. ochracea	F	Hawai'i	DKP
258	OHO 2-1	D. ochracea	U	Hawai'i	DKP
259	OHO 5-1	D. ochracea	U	Hawai'i	DKP
260	OHO 6-1	D. ochracea	U	Hawai'i	DKP
261	OHO 8-1	D. ochracea	U	Hawai'i	DKP
262	OHO 9-1	D. ochracea	U	Hawai'i	DKP
263	HK 1-23	D. hawaiiensis	F	Hawai'i	DKP
264	HK 1-24	D. hawaiiensis	F	Hawai'i	DKP
265	HK 1-26	D. hawaiiensis	M	Hawai'i	DKP
266	HK 1-27	D. hawaiiensis	M	Hawai'i	DKP
267	HK 1-5-1	D. hawaiiensis	U	Hawai'i	DKP
268	HK 1-6-1	D. hawaiiensis	U	Hawai'i	DKP
269	HK 1-7-1	D. hawaiiensis	U	Hawai'i	DKP
270	HK 1-8-1	D. hawaiiensis	U	Hawai'i	DKP
271	HK 1-9-1	D. hawaiiensis	U	Hawai'i	DKP
272	HK 1-13-1	D. hawaiiensis	U	Hawai'i	DKP
273	HK 1-14-1	D. hawaiiensis	U	Hawai'i	DKP
274	HK 1-15-1	D. hawaiiensis	U	Hawai'i	DKP
275	HK 1-16-1	D. hawaiiensis	U	Hawai'i	DKP
276	HK 1-17-1	D. hawaiiensis	U	Hawai'i	DKP
277	LS3 9-1	D. silvestris	U	Hawai'i	DKP
278	LS3 12-1	D. silvestris	U	Hawai'i	DKP
279	LS3 17-1	D. silvestris	U	Hawai'i	DKP
280	LS3 27-1	D. silvestris	U	Hawai'i	DKP
281	SK3 MDT1	D. tanythrix	M	Hawai'i	DKP
282	SK3 FDT1	D. tanythrix	F	Hawai'i	DKP
283	ODT M9	D. tanythrix	M	Hawai'i	DKP
284	ODT F1	D. tanythrix	F	Hawai'i	DKP
285	ODT F3	D. tanythrix	F	Hawai'i	DKP
286	ADT M1	D. tanythrix	M	Hawai'i	DKP
287	ADT F16	D. tanythrix	F	Hawai'i	DKP
288	LHDT M3	D. tanythrix	M	Hawai'i	DKP
289	ADT F8	D. tanythrix	F	Hawai'i	DKP
290	LHDT M1	D. tanythrix	M	Hawai'i	DKP
291	SK3DY M1	D. yooni	M	Hawai'i	DKP
292	SK3DY F1	D. yooni	F	Hawai'i	DKP
293	LHDY F9	D. yooni	F	Hawai'i	DKP
294	LHDY F5	D. yooni	F	Hawai'i	DKP
295	LLDY M1	D. yooni	M	Hawai'i	DKP
296	ODY M6	D. yooni	M	Hawai'i	DKP
297	ODY F4	D. yooni	F	Hawai'i	DKP
298	ODY F7	D. yooni	F	Hawai'i	DKP
299	SK3DY F2	D. yooni	F	Hawai'i	DKP
300	LHDY M11	D. yooni	M	Hawai'i	DKP
301	OHO 3-1	D. ochracea	U	Hawai'i	DKP
302	SLL01	D. sproati	U	Hawai'i	TW
303	SLL02	D. sproati	U	Hawai'i	TW
304	SLL03	D. sproati	U	Hawai'i	TW
305	SLL04	D. sproati	U	Hawai'i	TW
306	SLL05	D. sproati	U	Hawai'i	TW
307	SLL06	D. sproati	U	Hawai'i	TW
308	SLL07	D. sproati	U	Hawai'i	TW
309	SLL08	D. sproati	U	Hawai'i	TW
310	SLL09	D. sproati	U	Hawai'i	TW
311	SLL10	D. sproati	U	Hawai'i	TW
312	SLL11	D. sproati	U	Hawai'i	TW
313	SLL12	D. sproati	U	Hawai'i	TW
314	SLL13	D. sproati	U	Hawai'i	TW
315	SLL14	D. sproati	U	Hawai'i	TW
316	SLL15	D. sproati	U	Hawai'i	TW
317	SLL16	D. sproati	U	Hawai'i	TW
318	SLL17	D. sproati	U	Hawai'i	TW
319	SLL18	D. sproati	U	Hawai'i	TW
320	SLL19	D. sproati	U	Hawai'i	TW
321	SLL20	D. sproati	U	Hawai'i	TW
322	SLL21	D. sproati	U	Hawai'i	TW
323	SLL22	D. sproati	U	Hawai'i	TW
324	SLL23	D. sproati	U	Hawai'i	TW
325	SLL24	D. sproati	U	Hawai'i	TW
326	SLL25	D. sproati	U	Hawai'i	TW
327	SLL26	D. sproati	U	Hawai'i	TW
328	SLL27	D. sproati	U	Hawai'i	TW
329	SLL28	D. sproati	U	Hawai'i	TW
330	SLL29	D. sproati	U	Hawai'i	TW
331	SLH01	D. sproati	U	Hawai'i	TW
332	SLH02	D. sproati	U	Hawai'i	TW
333	SLH03	D. sproati	U	Hawai'i	TW
334	SLH04	D. sproati	U	Hawai'i	TW
335	SLH05	D. sproati	U	Hawai'i	TW
336	SLH06	D. sproati	U	Hawai'i	TW
337	SSR01	D. sproati	U	Hawai'i	TW
338	SSR02	D. sproati	U	Hawai'i	TW
339	SSR03	D. sproati	U	Hawai'i	TW
340	SSR04	D. sproati	U	Hawai'i	TW
341	SSR05	D. sproati	U	Hawai'i	TW
342	SSR06	D. sproati	U	Hawai'i	TW
343	SSR07	D. sproati	U	Hawai'i	TW
344	SSR08	D. sproati	U	Hawai'i	TW
345	SSR09	D. sproati	U	Hawai'i	TW
346	SSR10	D. sproati	U	Hawai'i	TW
347	SSR11	D. sproati	U	Hawai'i	TW
348	SSR12	D. sproati	U	Hawai'i	TW
349	SSR13	D. sproati	U	Hawai'i	TW
350	SSR14	D. sproati	U	Hawai'i	TW
351	SSR15	D. sproati	U	Hawai'i	TW
352	SSR16	D. sproati	U	Hawai'i	TW
353	SSR17	D. sproati	U	Hawai'i	TW
354	SSR18	D. sproati	U	Hawai'i	TW
355	SSR19	D. sproati	U	Hawai'i	TW
356	SSR20	D. sproati	U	Hawai'i	TW
357	SSR21	D. sproati	U	Hawai'i	TW
358	SSR22	D. sproati	U	Hawai'i	TW
359	SSR23	D. sproati	U	Hawai'i	TW
360	SSR24	D. sproati	U	Hawai'i	TW
361	SOL01	D. sproati	U	Hawai'i	TW
362	SOL02	D. sproati	U	Hawai'i	TW
363	SOL03	D. sproati	U	Hawai'i	TW
364	SOL04	D. sproati	U	Hawai'i	TW
365	SOL05	D. sproati	U	Hawai'i	TW
366	SOL06	D. sproati	U	Hawai'i	TW
367	SOL07	D. sproati	U	Hawai'i	TW
368	SOL08	D. sproati	U	Hawai'i	TW
369	SOL09	D. sproati	U	Hawai'i	TW
370	SOL10	D. sproati	U	Hawai'i	TW
371	SOL11	D. sproati	U	Hawai'i	TW
372	SOL12	D. sproati	U	Hawai'i	TW
373	SOL13	D. sproati	U	Hawai'i	TW
374	SOL14	D. sproati	U	Hawai'i	TW
375	SOL15	D. sproati	U	Hawai'i	TW
376	SOL16	D. sproati	U	Hawai'i	TW
377	SOL17	D. sproati	U	Hawai'i	TW
378	SOL18	D. sproati	U	Hawai'i	TW
379	SOL19	D. sproati	U	Hawai'i	TW
380	SKK01	D. sproati	U	Hawai'i	TW
381	SKK02	D. sproati	U	Hawai'i	TW
382	SKK03	D. sproati	U	Hawai'i	TW
383	SKK04	D. sproati	U	Hawai'i	TW
384	SKK05	D. sproati	U	Hawai'i	TW
385	SKK06	D. sproati	U	Hawai'i	TW
386	SKK07	D. sproati	U	Hawai'i	TW
387	SKK08	D. sproati	U	Hawai'i	TW
388	SKK09	D. sproati	U	Hawai'i	TW
389	SKK10	D. sproati	U	Hawai'i	TW
390	SKK11	D. sproati	U	Hawai'i	TW
391	SKK12	D. sproati	U	Hawai'i	TW
392	SKK13	D. sproati	U	Hawai'i	TW
393	SKK14	D. sproati	U	Hawai'i	TW
394	SKK15	D. sproati	U	Hawai'i	TW
395	SKK16	D. sproati	U	Hawai'i	TW
396	SKK17	D. sproati	U	Hawai'i	TW
397	SKK18	D. sproati	U	Hawai'i	TW
398	SKK19	D. sproati	U	Hawai'i	TW
399	SKK20	D. sproati	U	Hawai'i	TW
400	SKK21	D. sproati	U	Hawai'i	TW
401	SKK22	D. sproati	U	Hawai'i	TW
402	SKK23	D. sproati	U	Hawai'i	TW
403	SKK24	D. sproati	U	Hawai'i	TW
404	SKK25	D. sproati	U	Hawai'i	TW
405	SKK26	D. sproati	U	Hawai'i	TW
406	SKK27	D. sproati	U	Hawai'i	TW
407	SKK28	D. sproati	U	Hawai'i	TW
408	SKK29	D. sproati	U	Hawai'i	TW
409	SKK30	D. sproati	U	Hawai'i	TW
410	SKK31	D. sproati	U	Hawai'i	TW
411	SKK32	D. sproati	U	Hawai'i	TW
412	SKK33	D. sproati	U	Hawai'i	TW
413	SKK34	D. sproati	U	Hawai'i	TW
414	SKK35	D. sproati	U	Hawai'i	TW
415	MLL6	D. murphyi	U	Hawai'i	TW
1_C1	JBK051_SUZ007	D. suzukii	F	O'ahu	JK
1_F1	JBK054_SUZ007	D. suzukii	F	O'ahu	JK
1_B2	JBK058_SUZ007	D. suzukii	M	O'ahu	JK
1_H2	JBK064_SUZ007	D. suzukii	M	O'ahu	JK
1_C3	JBK067_SUZ003	D. suzukii	F	Maui	JK
1_G3	JBK071_SUZ003	D. suzukii	F	Maui	JK
1_A4	JBK073_SUZ003	D. suzukii	M	Maui	JK
1_E4	JBK077_SUZ003	D. suzukii	M	Maui	JK
1_A5	JBK081_SUZ001	D. suzukii	F	Maui	JK
1_F5	JBK086_SUZ001	D. suzukii	F	Maui	JK
1_C6	JBK091_SUZ001	D. suzukii	M	Maui	JK
1_E6	JBK093_SUZ001	D. suzukii	M	Maui	JK
1_A7	JBK097_SUZ004	D. suzukii	F	Maui	JK
1_D7	JBK100_SUZ004	D. suzukii	F	Maui	JK
1_C8	JBK107_SUZ004	D. suzukii	M	Maui	JK
1_G8	JBK111_SUZ004	D. suzukii	M	Maui	JK
1_D9	JBK116_SUZ005	D. suzukii	F	Maui	JK
1_H9	JBK120_SUZ005	D. suzukii	F	Maui	JK
1_E10	JBK125_SUZ005	D. suzukii	M	Maui	JK
1_F10	JBK126_SUZ005	D. suzukii	M	Maui	JK
1_A11	JBK129_SUZ006	D. suzukii	M	O'ahu	JK
1_G11	JBK135_SUZ006	D. suzukii	M	O'ahu	JK
1_B12	JBK138_SUZ006	D. suzukii	M	O'ahu	JK
1_F12	JBK142_SUZ006	D. suzukii	M	O'ahu	JK
2_A1	JBK145_SUZ017	D. suzukii	F	Hawai'i	JK
2_F1	JBK150_SUZ017	D. suzukii	F	Hawai'i	JK
2_A2	JBK153_SUZ017	D. suzukii	M	Hawai'i	JK
2_D2	JBK156_SUZ017	D. suzukii	M	Hawai'i	JK
2_D3	JBK164_SUZ021	D. suzukii	M	Hawai'i	JK
2_E3	JBK165_SUZ021	D. suzukii	M	Hawai'i	JK
2_B4	JBK170_SUZ021	D. suzukii	M	Hawai'i	JK
2_H4	JBK176_SUZ021	D. suzukii	M	Hawai'i	JK
2_A5	JBK177_SUZ019	D. suzukii	F	Hawai'i	JK
2_B5	JBK178_SUZ019	D. suzukii	F	Hawai'i	JK
2_A6	JBK185_SUZ019	D. suzukii	M	Hawai'i	JK
2_C6	JBK187_SUZ019	D. suzukii	M	Hawai'i	JK
2_C7	JBK195_SUZ016	D. suzukii	M	Hawai'i	JK
2_F7	JBK198_SUZ016	D. suzukii	M	Hawai'i	JK
2_G8	JBK207_SUZ016	D. suzukii	F	Hawai'i	JK
2_H8	JBK208_SUZ016	D. suzukii	F	Hawai'i	JK
2_C9	JBK211_SUZ018	D. suzukii	M	Hawai'i	JK
2_F9	JBK214_SUZ018	D. suzukii	M	Hawai'i	JK
2_A10	JBK217_SUZ018	D. suzukii	F	Hawai'i	JK
2_B10	JBK218_SUZ018	D. suzukii	F	Hawai'i	JK
2_A11	JBK225_SUZ011	D. suzukii	M	O'ahu	JK
2_F11	JBK230_SUZ011	D. suzukii	M	O'ahu	JK
2_B12	JBK234_SUZ011	D. suzukii	F	O'ahu	JK
2_H12	JBK240_SUZ011	D. suzukii	F	O'ahu	JK
3_D1	JBK244_SUZ009	D. suzukii	F	O'ahu	JK
3_E1	JBK245_SUZ009	D. suzukii	F	O'ahu	JK
3_B2	JBK250_SUZ009	D. suzukii	M	O'ahu	JK
3_C2	JBK251_SUZ009	D. suzukii	M	O'ahu	JK
3_C3	JBK259_SUZ012	D. suzukii	F	Kaua‘i	JK
3_E3	JBK261_SUZ012	D. suzukii	F	Kaua‘i	JK
3_B4	JBK266_SUZ012	D. suzukii	M	Kaua‘i	JK
3_H4	JBK272_SUZ012	D. suzukii	M	Kaua‘i	JK
3_D5	JBK276_SUZ013	D. suzukii	F	Kaua‘i	JK
3_H5	JBK280_SUZ013	D. suzukii	M	Kaua‘i	JK
3_F6	JBK286_SUZ013	D. suzukii	M	Kaua‘i	JK
3_H6	JBK288_SUZ013	D. suzukii	M	Kaua‘i	JK
3_B7	JBK290_SUZ014	D. suzukii	F	Kaua‘i	JK
3_G7	JBK295_SUZ014	D. suzukii	F	Kaua‘i	JK
3_C8	JBK299_SUZ014	D. suzukii	M	Kaua‘i	JK
3_H8	JBK304_SUZ014	D. suzukii	M	Kaua‘i	JK
3_A11	JBK321_SUZ008	D. suzukii	F	O'ahu	JK
3_B11	JBK322_SUZ008	D. suzukii	F	O'ahu	JK
3_A12	JBK329_SUZ008	D. suzukii	M	O'ahu	JK
3_B12	JBK330_SUZ008	D. suzukii	M	O'ahu	JK
