# Supplementary material for: The Transmission Patterns of the Endosymbiont Wolbachia within the Hawaiian Drosophilidae Adaptive Radiation
Source: Genes (Basel). 2023 Jul 27;14(8):1545. doi: 10.3390/genes14081545 (PMC10454618; doi:10.3390/genes14081545)
Supplement: Supplementary file 1 [file genes-14-01545-s001.zip › Table_S2_clean_Rev07132023.xlsx]

## Sheet: Sheet1
Supplementary Table S2. Records for amplification and sequencing of Wolbachia endosymbionts of Hawaiian Drosophilidae. Amplification and sequencing was conducted for five Multi-locus Sequencing Technique (MLST) genes [cytochrome C oxidase subunit A (coxA), conserved hypothetical protein (hcpA), fructose-bisphosphate aldolase (fbpA), cell division protein (ftsZ) and aspartyl/glutamyl-tRNA aminotra…
				cox A		ftzZ		hcpA		fbpA		gatB		wsp		wspB
Sample Number	Host Species Name	Conf. Infect.	PCR only	Orig	Mix	Orig	Mix	Orig	Mix	Orig	Mix	Orig.	Mix	Orig.	Mix	Orig.	Mix
3	D. limitata		1	+/N	-/-	-/-	-/-	-/-	-/-	+/N	+/N
5	D. nr. basimacula #5	1		+/Y		+/Y	+/Y	+/Y		+/Y	+/Y	+/Y		+/N	+/N	+/Y
16	D. large spots	1		+/Y2		+/Y2	+/Y2	+/N	+/Y2	+/Y2	+/Y2	+/N		+/N	+/N	+/N	+/N
18	S. nigrosignata	1														+/Y
20	S. caliginosa	1		+/Y		+/N	+/Y	+/Y	+/Y	+/Y	+/Y	+/Y		+/N	+/N	+/Y
24	D. divaricata		1	-/-	+/N	-/-	+/N	-/-	-/-	-/-	-/-
31	D. divaricata		1	-/-	+/N	-/-	+/N	-/-	-/-	-/-	-/-
35	D. pihulu		1	-/-	-/-	-/-	-/-	-/-	+/N	+/N	+/N
41	D. nr. basimacula #2	1		+/Y		+/N	+/Y	+/Y		+/Y	+/Y	+/Y	+/Y	+/N	+/N	-/-	+/N
59	D. nr. basimacula #1	1		+/Y		+/N	+/Y	+/Y		+/Y	+/Y	+/N	+/N	+/N	+/N	-/-	+/N
73	D. sodomae		1	+/N	-/-	-/-	-/-	-/-	+/N	+/N	+/N
74	D. sodomae		1	+/N	-/-	-/-	-/-	-/-	-/-	+/N	+/N
83	S. crassifemur		1	-/-	-/-	-/-	+/N	-/-	+/N	-/-	-/-
84	S. nasalis		1	-/-	-/-	-/-	-/-	-/-	-/-	+/N	+/N
98	D. primaeva		1	+/N	-/-	-/-	-/-	+/N	-/-	-/-	-/-	-/-	-/-	-/-	-/-	-/-	-/-
123	D. prolaticilia	1		+/Y		+/N	+/Y	+/Y		+/Y	+/Y	+/Y		-/-	-/-	-/-	+/N
127	D. kikiko	1		+/Y		-/-	+/N	-/-	+/Y	+/N	+/N	-/-	+/N	-/-	-/-	-/-	-/-
145	D. nr. quasiexpansa	1		+/Y	+/Y	+/N	+/Y	+/N	+/Y	-/-	-/-	+/N	+/N	-/-	-/-	-/-	-/-
150	D. medialis		1	-/-	-/-	-/-	-/-	+/N	+/N	-/-	-/-	+/N	-/	-/-	-/-	-/-	-/-
152	S. cyrtandrae	1		+/Y		-/-	+/N	-/-	+/Y	-/-	-/-	+/N	-/-	-/-	-/-	-/-	-/-
155	D. micromyia	1		+/Y	+/Y	-/-	+/Y	+/Y		+/Y	+/Y	+/Y		-/-	-/-	-/-	-/-
171	D. murphyi	1		-/-	+/N	-/-	+/Y	-/-	+/Y	+/Y	+/Y
175	D. prostopalpis	1		+/Y		+/N	+/Y	+/Y		+/Y	+/Y	+/Y		-/-	-/-	+/N	+/N
185	D. ancyla	1		+/Y		-/-	+/Y	+/Y				+/Y		-/-	-/-	-/-	-/-
186	D. variabilis		1	+/N	-/-	-/-	-/-	-/-	-/-	-/-	-/-	-/-	-/-	-/-	-/-	-/-	-/-
187	D. atroscutellata	1		+/Y	+/Y	-/-	+/Y	+/N	+/Y	+/Y	+/Y	+/N	-/-	-/-	-/-	-/-	-/-
191	D. orphnopeza		1	+/N	-/-	-/-	-/-	-/-	-/-	+/N	+/N	+/N	+/N	-/-	-/-	-/-	-/-
194	D. sejuncta		1	+/N	-/-	-/-	+/N	-/-	+/N	-/-	-/-
196	D. basisetae		1	-/-	-/-	-/-	-/-	-/-	-/-	-/-	-/-	+/N	-/-	-/-	-/-	-/-	-/-
197	D. prolaticilia	1		+/Y		-/-	+/Y	+/N	+/Y	+/Y	+/Y	+/N	+/N	-/-	-/-	-/-	+/N
200	S. crassifemur	1		+/Y		-/-	-/-	-/-	+/Y	+/N	+/N	+/N	+/N	-/-	-/-	-/-	+/N
201	S. crassifemur	1		+/Y		-/-	-/-	-/-	+/Y	+/N	+/N
202	S. nasalis	1		+/Y		-/-	-/-	+/N	+/N	+/N	+/N	-/-	-/-	-/-	-/-	-/-	+/N
203	S. nasalis	1		+/Y		-/-	-/-	+/N	+/Y	+/N	+/N	-/-	-/-	-/-	-/-	-/-	-/-
204	S. reducta	1		+/N	-/-	-/-	-/-	-/-	+/Y	+/N	+/N	+/N	-/-	-/-	-/-	-/-	+/N
205	S. reducta	1		+/Y		-/-	-/-	-/-	+/Y	+/N	+/N	+/N	-/-	-/-	-/-	-/-	+/N
206	S. undulata	1		+/Y		-/-	-/-	+/N	+/Y	+/N	+/N	+/N	+/N	-/-	-/-	-/-	+/N
208	D. apodasta	1		+/Y2		-/-	+/N	-/-	+/Y 1	+/N	+/N	-/-	-/-	-/-	-/-	-/-	-/-
209	D. basimacula	1		+/Y		-/-	+/N	-/-	+/N	+/Y	+/Y	-/-	-/-	-/-	-/-	-/-	-/-
212	D. nr. basimacula #1	1		+/Y		-/-	+/Y	+/Y	+/Y	+/Y	+/Y	+/Y		-/-	-/-	-/-	+/N
213	D. nr. basimacula #2	1		+/Y		-/-	+/Y	+/N	+/Y	+/Y	+/Y	+/N	-/-	-/-	-/-	-/-	+/N
215	D. nr. perissopoda #1	1		+/Y2		-/-	+/N	-/-	+/N	+/Y2	+/Y2	+/N	-/-	-/-	-/-	-/-	+/N
216	D. nr. redunca	1		+/Y	+/Y	-/-	+/N	+/N	+/Y	+/Y	+/Y	+/N	-/-	-/-	-/-	-/-	+/N
221	D. seclusa	1		+/Y		-/-	+/Y	+/N	+/Y	+/Y	+/Y	+/Y		-/-	-/-	-/-	+/N
244	D. nigrocirrus	1		+/Y		-/-	+/Y	-/-	+/Y	+/Y	+/Y
247	D. engyochracea	1		+/Y		-/-	+/Y	-/-	-/-	+/N	+/N
248	D. engyochracea		1	+/N	-/-	-/-	+/N	-/-	+/N	+/N	+/N
250	D. engyochracea	1		+/Y2		-/-	+/Y2	-/-	+/N	+/N	+/N
251	D. engyochracea		1	-/-	-/-	-/-	+/N	-/-	-/-	+/N	+/N
252	D. heteroneura	1		+/Y		-/-	+/N	-/-	+/N	+/N	+/N
253	D. heteroneura	1		+/Y		-/-	-/-	-/-	+/N	+/N	+/N
256	D. ochracea	1		+/Y		-/-	-/-	-/-	-/-	+/N	+/N
264	D. hawaiiensis	1		+/Y		-/-	+/N	-/-	+/N	+/N	+/N
266	D. hawaiiensis	1		+/Y		-/-	+/Y	-/-	+/Y	+/N	+/N
285	D. tanythrix		1	-/-	-/-	-/-	+/N	-/-	+/N	-/-	-/-
291	D. yooni	1		+/Y		-/-	+/N	-/-	+/N	-/-	-/-
292	D. yooni	1		+/Y		-/-	+/N	-/-	+/N	-/-	-/-
299	D. yooni		1	-/-	-/-	-/-	+/N	-/-	+/N	-/-	-/-
301	D. ochracea		1	+/N	-/-	-/-	+/N	-/-	+/N	-/-	-/-
332	D. sproati		1	-/-	-/-	-/-	-/-	-/-	+/N	-/-	-/-
401	D. sproati		1	+/N	-/-	-/-	-/-	-/-	-/-	-/-	-/-
412	D. sproati		1	-/-	-/-	-/-	-/-	-/-	+/N	-/-	-/-
413	D. sproati		1	-/-	-/-	-/-	-/-	-/-	+/N	-/-	-/-
414	D. sproati		1	-/-	-/-	-/-	-/-	-/-	+/N	-/-	-/-
415	D. murphyi	1		+/Y		-/-	-/-	-/-	+/Y	-/-	-/-
